# Supplementary material for: 7T HR FID-MRSI Compared to Amino Acid PET: Glutamine and Glycine as Promising Biomarkers in Brain Tumors
Source: Cancers (Basel). 2022 Apr 26;14(9):2163. doi: 10.3390/cancers14092163 (PMC9101868; doi:10.3390/cancers14092163)
Supplement: Supplementary file 1 [file cancers-14-02163-s001.zip]

Archive with 2 entries (2 files):
- cancers-1661986-supplementary.pdf
- Supplementary_Data_v7.xlsx
