# Supplementary material for: 7T HR FID-MRSI Compared to Amino Acid PET: Glutamine and Glycine as Promising Biomarkers in Brain Tumors
Source: Cancers (Basel). 2022 Apr 26;14(9):2163. doi: 10.3390/cancers14092163 (PMC9101868; doi:10.3390/cancers14092163)
Supplement: Supplementary file 1 [file cancers-14-02163-s001.zip › Supplementary_Data_v7.xlsx]

## Sheet: S1 Seq.Param.
Supplementary Table S1 - Scan parameters
Sequence	TR [ms]	TE/AD [ms]	TI [ms]	Resolution [mm³]	Scan time [min]
FID-MRSI	450	1.3	N/A	3.4×3.4×3.4	15:00:00
MP2RAGE	5000	4.13	700 and 2700	0.8×0.8×0.8	08:02:00
FLAIR	8000	270	2180	0.8×0.8×0.8	08:10:00

## Sheet: S2 MRSinMRS
Supplementary Table S2 - MRSinMRS checklist
Site	Vienna HFMRC
1. Hardware
a. Field strength [T]	7
b. Manufacturer	Siemens
c. Model (software version if available)	Magnetom 7T
d. RF coils: nuclei (transmit/ receive), number of channels, type, body part	1H, 32 ch, head, Nova Medical
e. Additional hardware	N/A
2. Acquisition
a. Pulse sequence	FID-MRSI
b. Volume of Interest (VOI) locations	Tumor, peritumoral, NAWM
c. Nominal VOI size [cm3, mm3]	220×220×110
d. Repetition Time (TR), Echo Time (TE) [ms, s]	450 ms / 1.3 ms acquisition delay
e. Total number of Excitations or acquisitions per spectrum	N/A, spatial-spectral encoding
In time series for kinetic studies	N/A
i. Number of Averaged spectra (NA) per time-point	N/A
ii. Averaging method (e.g. block-wise or moving average)	N/A
iii. Total number of spectra (acquired / in time-series)	N/A
f. Additional sequence parameters (spectral width in Hz, number of spectral points, frequency offsets); If STEAM: Mixing Time TM; If MRSI: 2D or 3D, FOV in all directions, matrix size, acceleration factors, sampling method	BW 2778 Hz, 1920 spectral points, MRSI: 3D, 220×220×133 mm³, 64×64×39, spatial-spectral encoding
g. Water Suppression Method	WET
h. Shimming Method, reference peak, and thresholds for “acceptance of shim” chosen	Standard shim + manual adjustment, water peak < 50 Hz
i. Triggering or motion correction method (respiratory, peripheral, cardiac triggering, incl. device used and delays)	N/A
3. Data analysis methods and outputs
a. Analysis software	LCModel 6.3-1
b. Processing steps deviating from quoted reference or product	N/A
c. Output measure (e.g. absolute concentration, institutional units, ratio)	Ratio
d. Quantification references and assumptions, fitting model assumptions	Simulated in NMRScope-B, macromolecular background
4. Data Quality
a. Reported variables (SNR, Linewidth (with reference peaks))	SNR and linewidths not reported
b. Data exclusion criteria	tCr SNR <5; tCr FWHM >0.15 ppm; metabolite Cramér–Rao lower bounds (CRLB) >40 %
c. Quality measures of postprocessing Model fitting (e.g. CRLB, goodness of fit, SD of residual)	CRLB
d. Sample Spectrum	See Supp. Fig.1

## Sheet: S3 TSEG1.15
	Dice similarity coefficient																					VOI Volume [cm³]												Distance [cm]								VOI Threshold
Patient	PET tCho/tNAA	PET Gln/tNAA	PET Gly/tNAA	PET Ins/tNAA	PET tCho/tCr	PET Gln/tCr	PET Gly/tCr	PET Ins/tCr	PET Sum/tNAA	PET Sum/tCr	T-seg PET	T-seg tCho/tNAA	T-seg Gln/tNAA	T-seg Gly/tNAA	T-seg Ins/tNAA	T-seg tCho/tCr	T-seg Gln/tCr	T-seg Gly/tCr	T-seg Ins/tCr	T-seg Sum/tNAA	T-seg Sum/tCr	T-seg	PET	tCho/tNAA	Gln/tNAA	Gly/tNAA	Ins/tNAA	tCho/tCr	Gln/tCr	Gly/tCr	Ins/tCr	Sum/tNAA	Sum/tCr	PET tCho/tNAA	PET Gln/tNAA	PET Gly/tNAA	PET Ins/tNAA	PET tCho/tCr	PET Gln/tCr	PET Gly/tCr	PET Ins/tCr	PET TBR	tCho/tNAA	Gln/tNAA	Gly/tNAA	Ins/tNAA	tCho/tCr	Gln/tCr	Gly/tCr
1	0.940049	0.928664	0.896997	0.686931	0.942368	0.887921	0.905273	0.335577	0.954719	0.962683	0.963154	0.945875	0.934429	0.895845	0.672563	0.948915	0.895208	0.90438	0.329186	0.960196	0.969436	150.416	139.726	134.97	131.904	122.039	76.2105	135.795	121.882	124.161	29.6352	138.9	141.494	0.128821	0.128894	0.111907	0.271353	0.173868	0.24081	0.147514	0.550006	1.15	0.28152	0.327865	0.090275	0.573735	0.515775	0.59708	0.169855
2	0.485777	0.589552	0.518519	0.359882	0.474886	0.592179	0.520202	0.173913	0.605166	0.602588	0.60219	0.865185	0.984085	0.821538	0.624776	0.832317	0.98543	0.752443	0.197647	0.992105	0.990777	15.0534	6.48516	11.4768	14.5818	10.4942	6.8389	10.73	14.6211	9.07922	1.65077	14.8176	14.7783	0.269927	0.161022	0.24818	0.297515	0.35357	0.161259	0.259426	0.432028	1.15	0.2622	0.185782	0.076015	0.690518	0.40825	0.288075	0.11592
3	0.663323	0.764873	0.665437	0.611719	0.575818	0.736659	0.650498	0.406181	0.895493	0.897537	0.898723	0.588107	0.707938	0.611588	0.554997	0.508357	0.680938	0.59805	0.379461	0.853345	0.858907	50.8594	41.505	21.1849	27.8665	22.4033	19.5341	17.3331	26.2551	21.6958	11.9091	37.8498	38.2821	0.555041	0.232641	0.338203	0.495539	0.763318	0.228735	0.342708	0.611116	1.15	0.261165	0.23851	0.085445	0.600185	0.450972	0.396635	0.149845
4	0.5	0.915888	0.884868	0.034375	0.495944	0.922601	0.891429	0.0406886	0.923552	0.935164	0.902017	0.494071	0.926761	0.872781	0.0360825	0.474474	0.932773	0.880235	0.0335484	0.93501	0.946786	29.9496	24.6043	9.826	25.862	23.1894	0.550256	9.31505	26.1765	23.5431	0.510952	26.2944	26.9232	0.455856	0.0993101	0.0401363	0.675387	0.609803	0.087461	0.0217555	0.770247	1.15	0.23851	0.194062	0.06739	0.69529	0.401753	0.317458	0.117875
5	0.832184	0.952577	0.482759	0.89445	0.3808	0.937238	0.391097	0.702427	0.977867	0.9727	0.984436	0.82167	0.941176	0.471449	0.883422	0.371295	0.925926	0.381395	0.693367	0.966337	0.961194	20.5167	19.8878	14.3067	18.2371	6.32794	16.2326	4.67718	17.6868	4.83439	10.8872	19.1804	18.9838	0.231786	0.0807318	0.349845	0.19727	0.281002	0.055923	0.339783	0.166414	1.15	0.23943	0.140875	0.052555	0.679765	0.429065	0.239315	0.096715
6	0.683272	0.671098	0.468475	0.706337	0.251502	0.410534	0.412529	0.352396	0.882801	0.701183	0.845392	0.64937	0.616972	0.443993	0.685462	0.240814	0.375152	0.392686	0.3781	0.849356	0.691557	105.374	77.1538	50.6629	47.0076	30.0676	54.947	14.4246	24.3292	25.7441	24.565	77.7826	55.6938	0.362379	0.320462	0.50431	0.296774	0.597644	0.475242	0.56482	0.588324	1.15	0.164623	0.231725	0.074635	0.549125	0.490935	0.727375	0.21712
7	0.435754	0.813559	0.923372	0.589421	0.169935	0.833333	0.906615	0.328358	0.9631	0.978182	0.952381	0.404145	0.768	0.88	0.550588	0.155689	0.787402	0.863469	0.30303	0.919298	0.934256	12.1056	11.0051	3.06571	7.54637	9.51157	4.59857	1.0219	7.8608	9.19714	2.16172	10.2976	10.6121	0.473276	0.211773	0.0556946	0.446254	0.858699	0.123577	0.189407	0.59429	1.15	0.19688	0.113045	0.0894125	0.472477	0.65849	0.364665	0.321655
8	0.752924	0.892925	0.681679	0.511729	0.726662	0.896421	0.668714	0.317601	0.926129	0.931325	0.929685	0.69295	0.847717	0.64025	0.471278	0.667121	0.85413	0.633124	0.292449	0.892726	0.906346	76.8786	66.7775	40.7582	56.5585	36.199	23.7003	38.4786	57.3052	35.6094	13.1668	61.9824	63.7118	0.433557	0.10744	0.426854	0.742975	0.536964	0.0868875	0.450749	0.896978	1.15	0.226953	0.15502	0.130697	0.613755	0.495017	0.336892	0.27462
9	0.741012	0.787423	0.660348	0.677091	0.426321	0.801061	0.554054	0.329039	0.85369	0.876074	0.768478	0.62963	0.700413	0.553191	0.563927	0.378866	0.729934	0.481593	0.302294	0.769682	0.803614	49.4444	30.8536	22.7177	26.6481	18.9052	19.4162	11.5554	28.4168	15.6823	8.8041	30.9322	33.2119	0.361385	0.266351	0.377733	0.398214	0.37844	0.238912	0.255617	0.815176	1.15	0.210335	0.120463	0.109825	0.604785	0.5865	0.3243	0.294745
10	0.976013	0.857809	0.915937	0.851124	0.940318	0.660099	0.827881	0.388413	0.989396	0.967419	0.989891	0.977487	0.848848	0.918146	0.844054	0.938828	0.651188	0.829428	0.382124	0.991522	0.967342	49.0907	48.1081	46.929	36.199	41.6622	35.8452	43.4309	23.7003	34.784	11.5947	48.2653	45.9857	0.0464808	0.427331	0.176457	0.177036	0.0860939	0.790907	0.229379	1.06808	1.15	0.289685	0.223043	0.13156	0.59616	0.62767	0.483173	0.2944
11	0.893077	0.918524	0.757945	0.899751	0.599804	0.906167	0.615834	0.535153	0.954808	0.944029	0.924953	0.875421	0.902456	0.740123	0.878799	0.596328	0.892302	0.604661	0.533056	0.937908	0.929487	124.712	107.3	97.0809	102.544	73.2627	97.749	52.9818	100.461	54.043	45.3175	110.13	108.283	0.157201	0.215686	0.333273	0.12437	0.649243	0.274955	0.597706	0.452115	1.15	0.175145	0.08924	0.0899875	0.47472	0.48921	0.244202	0.265937
12	0.246269	0.375228	0.114865	0.184739	0.186567	0.360129	0.123167	0.115556	0.363339	0.351079	0.337852	0.234773	0.653716	0.287863	0.196833	0.234773	0.731901	0.366803	0.146512	0.720706	0.801504	31.3253	6.36725	4.16622	15.2106	5.26674	3.41945	4.16622	18.0798	7.03542	2.47615	17.6475	20.949	0.625833	0.441235	1.43623	0.772261	0.625318	0.487459	1.43414	0.810017	1.15	0.259958	0.217235	0.138403	0.59915	0.528655	0.445165	0.279737
13	0.910223	0.944676	0.69697	0.839167	0.306974	0.885325	0.476734	0.161594	0.976603	0.942696	0.853921	0.767198	0.800211	0.569929	0.700134	0.238034	0.743542	0.378185	0.122933	0.831102	0.798306	133.83	99.7142	83.2852	89.2594	53.3355	72.0835	18.0798	79.1976	31.2074	8.76479	95.155	88.9056	0.21111	0.132792	0.256924	0.363232	0.883123	0.204977	0.220839	1.41986	1.15	0.21643	0.155365	0.11201	0.457585	0.523998	0.380075	0.265765
14	0.624725	0.787669	0.767589	0.658483	0.30474	0.787012	0.744431	0.559541	0.901137	0.923597	0.943813	0.634843	0.793365	0.764402	0.639284	0.284103	0.789873	0.735927	0.525342	0.913989	0.933036	65.7556	58.7595	30.5785	43.2344	40.6796	30.8929	10.8872	42.92	38.2821	23.4252	55.34	57.5018	0.510799	0.155412	0.273287	0.516459	1.29917	0.0996892	0.160341	0.97044	1.15	0.211945	0.27922	0.12029	0.51727	0.37214	0.44137	0.19044
15	0.28	0.482007	0.666667	0.659908	0	0.167553	0.48283	0.19568	0.798717	0.571977	0.942241	0.278596	0.48	0.709677	0.69863	0	0.179641	0.544061	0.252874	0.857143	0.648889	29.871	26.6088	4.83439	9.43296	16.4291	16.036	0	2.9478	11.1623	4.32344	22.4033	14.346	0.869614	0.632911	0.289649	0.312142		1.65804	0.478794	0.880041	1.15	0.210565	0.34201	0.11799	0.60536	0.451835	0.771075	0.25047
16	0.934579	0.933081	0.873888	0.768807	0.75773	0.921053	0.831147	0.233818	0.952135	0.957996	0.940556	0.899525	0.929638	0.860386	0.717752	0.710616	0.905921	0.810427	0.210339	0.955979	0.955255	59.1918	52.5494	48.3832	51.4096	44.6886	33.1333	32.6223	49.0121	40.3259	6.95681	54.2002	54.1216	0.0707916	0.154517	0.112568	0.19538	0.382764	0.143347	0.0950965	0.607712	1.15	0.18998	0.133458	0.09131	0.527505	0.42619	0.306878	0.2047
17	0.864478	0.877934	0.708772	0.86399	0.404352	0.860744	0.598905	0.666175	0.898734	0.912698	0.853734	0.87072	0.88721	0.705331	0.867248	0.404332	0.865503	0.584241	0.651617	0.905941	0.919844	43.4309	32.3472	33.487	34.6268	23.661	33.2512	11.0051	33.1333	17.9226	20.9883	35.9632	36.9851	0.14268	0.102232	0.295576	0.14084	0.69694	0.109178	0.262593	0.10494	1.15	0.222525	0.149385	0.12351	0.5819	0.47449	0.326715	0.261855
18	0.152709	0.153846	0.178723	0.15544	0.136905	0.14726	0.190476	0.10728	0.195789	0.20155	0.192412	0.330413	0.541279	0.394705	0.309252	0.253927	0.497748	0.407164	0.163799	0.754435	0.726492	52.4315	5.58117	10.3763	19.4555	12.8917	9.59018	7.62498	17.3724	13.4027	4.67718	31.7576	29.9103	1.08569	1.05001	0.819108	0.992307	0.974105	1.05681	0.779635	0.866758	1.15	0.276172	0.217465	0.117645	0.758253	0.537338	0.450052	0.224135
19	0.387414	0.377282	0.18595	0.404304	0.271605	0.339173	0.184486	0.40597	0.392092	0.373126	0.350543	0.514076	0.749743	0.483764	0.668373	0.17991	0.727019	0.474874	0.506765	0.881106	0.874189	71.5726	15.2106	24.7615	42.92	22.8356	35.9239	7.07472	40.8762	22.2854	24.2899	56.3619	55.5759	0.890355	1.62226	1.70538	1.19868	0.759372	1.7302	1.80859	0.989193	1.15	0.20355	0.134722	0.0943	0.443267	0.45517	0.297102	0.204412
20	0.789067	0.819709	0.610342	0.717528	0.477567	0.803409	0.563569	0.478895	0.858805	0.859367	0.651694	0.607075	0.65959	0.420871	0.553712	0.380363	0.646711	0.401571	0.371721	0.7092	0.725374	71.9656	34.784	31.3646	35.4129	19.1804	27.5521	16.9007	34.391	18.0798	16.4291	39.5398	40.9548	0.249063	0.156542	0.561509	0.19682	1.80754	0.240357	0.326882	1.14509	1.15	0.207978	0.131043	0.10856	0.681087	0.393185	0.25185	0.194235
21	0.622337	0.708508	0.620012	0.34163	0.577222	0.704647	0.605669	0.140311	0.730408	0.734489	0.704461	0.603906	0.902362	0.79568	0.320988	0.446797	0.902578	0.765826	0.148124	0.930777	0.938511	109.58	59.5849	47.4006	90.0848	72.398	20.949	31.5218	90.1241	67.9959	8.76479	95.3908	96.8844	0.73045	0.521131	0.482207	1.04516	1.24417	0.513422	0.438286	1.89303	1.15	0.256393	0.20263	0.0780275	0.949842	0.455572	0.360295	0.148235
22	0.274775	0.330154	0.314754	0.302609	0.189493	0.314214	0.247718	0.255034	0.373116	0.346883	0.35882	0.862745	0.877265	0.623232	0.7693	0.720788	0.79806	0.512009	0.608474	0.974031	0.927194	53.5714	11.7126	40.6403	41.8588	24.2506	33.487	30.1855	35.5701	18.4336	23.4252	50.8594	46.3001	0.443968	0.61185	0.628248	0.498011	0.433043	0.617225	0.649866	0.467145	1.15	0.193257	0.21321	0.110687	0.520835	0.419865	0.477652	0.248918
23	0.74687	0.898588	0.682289	0.762552	0.440056	0.869449	0.601655	0.396346	0.915027	0.899616	0.905367	0.70793	0.959502	0.70668	0.75315	0.379624	0.923882	0.610504	0.384522	0.980153	0.96112	52.5101	43.4309	28.7705	48.4225	28.6919	31.7183	12.3022	45.0817	23.0714	12.4987	50.4663	48.5797	0.260324	0.221191	0.39658	0.298488	0.579505	0.268433	0.43831	1.05937	1.15	0.240292	0.230345	0.08855	0.484265	0.44252	0.42044	0.160942
24	0.923952	0.965847	0.927762	0.983936	0.0131752	0.789094	0.533981	0.235981	0.991374	0.890029	0.979857	0.908206	0.949833	0.911989	0.970492	0.0126582	0.771518	0.520264	0.229989	0.979194	0.874552	30.8536	29.6352	25.6655	27.9058	25.862	29.085	0.19652	19.3769	10.8479	4.00901	29.5959	23.9754	0.114329	0.081996	0.0979053	0.0346753	2.36743	0.211763	0.126909	1.29319	1.15	0.270767	0.406467	0.101545	0.79396	0.505368	0.679535	0.238107
Median	0.712142	0.816634	0.674173	0.6685	0.415336	0.795077	0.581237	0.328698	0.899935	0.898576	0.90037	0.67116	0.848283	0.706005	0.670468	0.379993	0.788637	0.591145	0.316108	0.916644	0.923519	52.4708	33.5656	29.6745	35.8059	23.9558	28.3185	11.9288	30.775	21.9906	11.2409	43.9026	43.4702	0.361882	0.21373	0.335738	0.337687	0.625318	0.239634	0.333332	0.812596	1.15	0.224739	0.198346	0.0979225	0.597655	0.465031	0.37237	0.220628
IQR	0.398356	0.265835	0.284585	0.393199	0.340169	0.339206	0.226961	0.215785	0.173101	0.266495	0.251365	0.29697	0.221423	0.295416	0.204256	0.373908	0.181552	0.297842	0.207917	0.109383	0.145817	41.9865	40.2473	33.4477	24.9089	22.6391	17.8931	23.0321	27.0117	22.1478	17.0088	28.9965	29.9595	0.324227	0.298989	0.257483	0.359034	0.463008	0.355546	0.28732	0.427992	0	0.0533888	0.0913531	0.0299575	0.160152	0.0894844	0.14214	0.0981812
Mean	0.652533	0.739476	0.633538	0.602746	0.418781	0.688886	0.563704	0.32758	0.803083	0.780583	0.782357	0.673497	0.806771	0.670142	0.622129	0.431622	0.758095	0.601388	0.33947	0.894218	0.876832	62.0954	43.7372	36.1122	43.5079	32.6764	30.531	21.763	39.8657	28.2678	13.3846	50.4631	48.8729	0.403363	0.338989	0.429907	0.445298	0.753962	0.421065	0.442464	0.810481	1.15	0.229427	0.201341	0.100026	0.60295	0.480832	0.413641	0.216277
StD	0.246212	0.227598	0.235681	0.255235	0.251329	0.249429	0.222486	0.170581	0.229729	0.235024	0.235199	0.211556	0.137947	0.181266	0.222402	0.259583	0.185211	0.173922	0.17194	0.0836817	0.0963216	37.0358	33.8916	30.7171	30.5672	25.7829	23.3845	27.5471	29.5195	24.9486	10.6224	31.8329	31.5957	0.272236	0.350358	0.391438	0.304811	0.511984	0.451834	0.403315	0.389344	4.44089e-16	0.0339903	0.0763796	0.0216188	0.116813	0.0703463	0.145196	0.0613392
[truncated: 10 more columns]

## Sheet: S4 PSEG1.15
	Dice similarity coefficient																					VOI Volume [cm³]												Distance [cm]								VOI Threshold
Patient	PET tCho/tNAA	PET Gln/tNAA	PET Gly/tNAA	PET Ins/tNAA	PET tCho/tCr	PET Gln/tCr	PET Gly/tCr	PET Ins/tCr	PET Sum/tNAA	PET Sum/tCr	T-seg PET	T-seg tCho/tNAA	T-seg Gln/tNAA	T-seg Gly/tNAA	T-seg Ins/tNAA	T-seg tCho/tCr	T-seg Gln/tCr	T-seg Gly/tCr	T-seg Ins/tCr	T-seg Sum/tNAA	T-seg Sum/tCr	T-seg	PET	tCho/tNAA	Gln/tNAA	Gly/tNAA	Ins/tNAA	tCho/tCr	Gln/tCr	Gly/tCr	Ins/tCr	Sum/tNAA	Sum/tCr	PET tCho/tNAA	PET Gln/tNAA	PET Gly/tNAA	PET Ins/tNAA	PET tCho/tCr	PET Gln/tCr	PET Gly/tCr	PET Ins/tCr	PET TBR	tCho/tNAA	Gln/tNAA	Gly/tNAA	Ins/tNAA	tCho/tCr	Gln/tCr	Gly/tCr
1	0.764843	0.794221	0.685086	0.648919	0.676873	0.7282	0.675172	0.357283	0.886466	0.846461	0.560151	0.661084	0.632969	0.678763	0.434024	0.767351	0.64183	0.696582	0.244052	0.558073	0.60005	150.416	348.469	257.913	266.363	209.176	200.765	203.516	229.378	206.071	92.443	347.369	321.192	0.455066	0.139063	0.134886	0.615878	0.213586	0.127611	0.138544	0.50547	1.15	0.28152	0.327865	0.090275	0.573735	0.515775	0.59708	0.169855
2	0.231844	0.86751	0.44895	0.233184	0.173609	0.855026	0.446394	0.0918012	0.884511	0.874292	0.100061	0.557252	0.213464	0.331471	0.335907	0.605993	0.218374	0.293893	0.133971	0.20318	0.206084	15.0534	114.571	26.1372	121.567	48.2653	25.6655	20.3595	118.855	46.7325	9.59018	130.804	128.367	0.0445619	0.123141	0.282831	0.790552	0.539671	0.168575	0.351842	0.260763	1.15	0.2622	0.185782	0.076015	0.690518	0.40825	0.288075	0.11592
3	0.413239	0.728403	0.513077	0.416588	0.287106	0.719437	0.481285	0.215396	0.792648	0.788515	0.359001	0.368044	0.309067	0.324694	0.323673	0.392	0.295249	0.33414	0.270657	0.332585	0.344413	50.8594	180.366	64.262	129.467	87.137	69.8432	37.5746	126.991	79.001	37.1423	176.75	171.444	1.00402	0.36431	0.434308	0.963823	1.21227	0.300809	0.349151	0.813759	1.15	0.261165	0.23851	0.085445	0.600185	0.450972	0.396635	0.149845
4	0.185363	0.759947	0.624123	0.143203	0.164664	0.731698	0.572894	0.0400891	0.802452	0.765037	0.378019	0.440141	0.379798	0.473896	0.0253853	0.454894	0.402782	0.519289	0.0286976	0.341152	0.368775	29.9496	100.225	14.6997	106.239	67.9173	13.4027	11.0051	100.029	60.7247	5.65978	124.201	116.065	0.908504	0.323496	0.213141	1.88117	1.44334	0.38022	0.364924	1.22688	1.15	0.23851	0.194062	0.06739	0.69529	0.401753	0.317458	0.117875
5	0.583834	0.876521	0.407545	0.590783	0.259227	0.872662	0.376388	0.342951	0.912521	0.915757	0.29257	0.380157	0.292468	0.238695	0.429091	0.231969	0.286169	0.192488	0.452614	0.285798	0.280081	20.5167	115.436	54.7505	104.195	32.5044	55.1435	19.8092	103.094	29.7138	27.5914	113.706	115.043	0.328296	0.202776	0.112752	0.758996	0.514734	0.182847	0.185172	0.477059	1.15	0.23943	0.140875	0.052555	0.679765	0.429065	0.239315	0.096715
6	0.577687	0.5691	0.416602	0.529636	0.207732	0.371833	0.373702	0.240533	0.771566	0.602151	0.480656	0.429309	0.413626	0.308966	0.499643	0.201926	0.272928	0.272974	0.316136	0.482977	0.418426	105.374	215.661	130.646	121.921	89.2594	114.571	37.496	72.9089	83.2459	50.034	216.722	160.832	0.54273	0.116217	0.569945	0.218051	0.756903	0.13528	0.834446	0.323895	1.15	0.164623	0.231725	0.074635	0.549125	0.490935	0.727375	0.21712
7	0.324723	0.653396	0.616274	0.456439	0.245671	0.663106	0.615008	0.355446	0.777925	0.801642	0.309906	0.220963	0.280088	0.393496	0.254072	0.0791476	0.27972	0.371134	0.13269	0.285559	0.273418	12.1056	58.9167	15.643	41.7802	36.2383	24.0934	13.7171	44.0991	37.4567	20.4774	60.0172	65.5198	0.319916	0.277058	0.218966	0.347162	0.521918	0.172122	0.205654	0.52295	1.15	0.19688	0.113045	0.0894125	0.472477	0.65849	0.364665	0.321655
8	0.594454	0.813725	0.57171	0.512421	0.500175	0.799706	0.540504	0.322756	0.883983	0.877376	0.409151	0.431903	0.434546	0.388526	0.277752	0.469319	0.448546	0.396586	0.201322	0.419471	0.43244	76.8786	249.541	111.859	183.432	109.462	93.7793	87.0977	178.637	102.701	53.9251	218.648	217.783	0.730676	0.187309	0.441439	1.05956	0.700274	0.155707	0.40464	1.17549	1.15	0.226953	0.15502	0.130697	0.613755	0.495017	0.336892	0.27462
9	0.58844	0.728762	0.518005	0.548682	0.281922	0.70417	0.432781	0.252836	0.805421	0.781573	0.419562	0.414634	0.397421	0.381292	0.379271	0.303406	0.428064	0.341463	0.24099	0.399594	0.433667	49.4444	97.6311	60.1351	84.6608	49.7196	52.9425	26.7267	83.3245	42.409	23.6217	105.374	103.723	0.420813	0.312529	0.267429	0.397106	0.598989	0.221856	0.362285	0.772049	1.15	0.210335	0.120463	0.109825	0.604785	0.5865	0.3243	0.294745
10	0.751205	0.720743	0.681577	0.619044	0.626312	0.520828	0.547741	0.218417	0.878944	0.786128	0.258173	0.345536	0.280067	0.332028	0.334005	0.39549	0.258854	0.346923	0.227448	0.263916	0.291081	49.0907	323.59	222.539	209.412	201.865	165.548	170.54	134.027	151.438	52.8639	316.672	266.874	0.249074	0.539912	0.230604	0.342612	0.36714	0.619883	0.340867	0.564067	1.15	0.289685	0.223043	0.13156	0.59616	0.62767	0.483173	0.2944
11	0.709097	0.847289	0.563307	0.774542	0.400713	0.823905	0.446399	0.424701	0.915622	0.88775	0.522138	0.608899	0.522793	0.566307	0.562924	0.496775	0.528263	0.485437	0.406702	0.504047	0.513897	124.712	286.29	194.162	267.582	134.027	222.579	88.5912	255.633	97.9456	98.1421	312.27	296.706	0.26166	0.412746	0.358812	0.169931	0.683539	0.446624	0.561401	0.519801	1.15	0.175145	0.08924	0.0899875	0.47472	0.48921	0.244202	0.265937
12	0.105863	0.503791	0.205104	0.2334	0.0889728	0.480863	0.165067	0.115054	0.574065	0.530034	0.0787938	0.181818	0.267913	0.163814	0.119342	0.178002	0.301936	0.21697	0.104825	0.252887	0.294069	31.3253	130.293	14.5032	82.224	32.9761	25.9799	15.4858	88.434	33.5263	15.9181	108.243	111.152	0.338322	0.403181	1.06122	1.01413	0.57073	0.416161	0.797088	0.3652	1.15	0.259958	0.217235	0.138403	0.59915	0.528655	0.445165	0.279737
13	0.805237	0.895131	0.597222	0.817536	0.268188	0.808202	0.420409	0.30103	0.952792	0.890303	0.461441	0.481646	0.461538	0.393219	0.411811	0.197171	0.458684	0.28191	0.0920917	0.445241	0.454126	133.83	298.357	212.006	252.961	137.446	216.251	49.5623	211.495	87.5693	56.5192	293.601	257.716	0.102494	0.1625	0.238977	0.210796	1.39391	0.0579655	0.338281	1.93704	1.15	0.21643	0.155365	0.11201	0.457585	0.523998	0.380075	0.265765
14	0.493361	0.579193	0.565628	0.555556	0.275	0.603869	0.568755	0.555798	0.785105	0.832403	0.431831	0.365773	0.483092	0.4317	0.365072	0.196315	0.465473	0.400411	0.283203	0.40367	0.388476	65.7556	206.385	101.444	113.235	122.707	103.487	45.1603	118.659	125.458	99.6749	208.429	230.282	0.95917	0.416284	0.626921	0.391722	1.48533	0.325999	0.571099	0.811786	1.15	0.211945	0.27922	0.12029	0.51727	0.37214	0.44137	0.19044
15	0.137751	0.227906	0.337341	0.421461	0.0406764	0.123172	0.269925	0.167303	0.532896	0.371869	0.28356	0.184546	0.30888	0.360656	0.338449	0	0.119142	0.254937	0.128056	0.330626	0.245543	29.871	157.806	22.5212	31.2074	61.2356	64.8909	14.1887	19.6127	57.6983	37.6532	105.649	86.9798	2.17593	0.570688	0.897187	0.499406	1.65429	0.851107	0.9557	1.14234	1.15	0.210565	0.34201	0.11799	0.60536	0.451835	0.771075	0.25047
16	0.654081	0.765873	0.635698	0.579423	0.439319	0.729779	0.586808	0.255548	0.835415	0.813034	0.438433	0.55513	0.477285	0.513782	0.422662	0.51875	0.488063	0.502449	0.141543	0.412689	0.430582	59.1918	180.523	115.121	156.233	114.768	97.5918	66.581	141.652	101.326	39.1075	203.477	192.197	0.501132	0.343656	0.30147	0.535814	0.825225	0.336382	0.213603	0.933944	1.15	0.18998	0.133458	0.09131	0.527505	0.42619	0.306878	0.2047
17	0.693585	0.818157	0.502229	0.705225	0.35033	0.795201	0.444113	0.45309	0.887209	0.88239	0.325489	0.458558	0.386828	0.436232	0.448212	0.259981	0.382834	0.363057	0.42297	0.35967	0.370035	43.4309	155.329	102.623	135.599	65.0481	104.942	41.2299	129.664	55.3007	55.8117	156.548	156.469	0.265248	0.147326	0.217498	0.23958	1.05955	0.175505	0.414082	0.47283	1.15	0.222525	0.149385	0.12351	0.5819	0.47449	0.326715	0.261855
18	0.191624	0.52831	0.379228	0.224534	0.15175	0.506805	0.426499	0.154335	0.621234	0.628424	0.044584	0.202921	0.180591	0.172269	0.178232	0.17306	0.17036	0.166871	0.104754	0.220825	0.212096	52.4315	197.935	49.8375	163.033	97.2381	55.1828	35.688	151.517	108.204	36.8672	235.195	229.614	1.43412	1.1233	0.707188	1.06781	0.665501	1.07424	0.413989	0.528973	1.15	0.276172	0.217465	0.117645	0.758253	0.537338	0.450052	0.224135
19	0.378253	0.656966	0.308236	0.638531	0.182386	0.619075	0.270616	0.460668	0.738375	0.699881	0.0964967	0.270851	0.270968	0.264873	0.243994	0.120401	0.268318	0.268022	0.223751	0.279941	0.285311	71.5726	243.685	111.27	245.218	100.854	222.893	45.9464	233.112	94.7226	145.543	331.097	318.009	0.41977	0.474758	0.504643	0.320763	1.18376	0.604953	0.863035	0.0817059	1.15	0.20355	0.134722	0.0943	0.443267	0.45517	0.297102	0.204412
20	0.581022	0.769749	0.469435	0.574272	0.313246	0.731458	0.443863	0.381948	0.861319	0.834448	0.247587	0.350461	0.299983	0.252981	0.308064	0.27441	0.305837	0.243902	0.239336	0.280028	0.298781	71.9656	209.019	107.025	164.134	79.6692	106.907	51.2131	152.932	76.2891	65.3232	210.434	202.18	0.628862	0.111175	0.442228	0.463395	0.506585	0.262549	0.629054	0.816791	1.15	0.207978	0.131043	0.10856	0.681087	0.393185	0.25185	0.194235
21	0.361125	0.623189	0.545661	0.296927	0.237367	0.597188	0.505074	0.14407	0.764347	0.732359	0.264042	0.419405	0.490267	0.450037	0.207959	0.36265	0.503956	0.449876	0.111751	0.406057	0.429929	109.58	341.748	116.458	257.913	212.163	91.8928	64.262	248.087	192.708	47.2827	360.26	341.119	1.27874	0.342318	0.470615	1.44483	1.49661	0.236631	0.461069	2.02093	1.15	0.256393	0.20263	0.0780275	0.949842	0.455572	0.360295	0.148235
22	0.268819	0.706698	0.426031	0.467311	0.128718	0.594023	0.335395	0.26942	0.764054	0.645528	0.134598	0.674275	0.419622	0.40104	0.491349	0.64	0.425482	0.352234	0.465807	0.433864	0.472713	53.5714	120.467	66.974	145.936	67.3671	82.7349	40.7582	113.628	51.0952	47.0076	180.877	142.32	0.529306	0.547364	0.300358	0.255444	0.84574	0.779973	0.691995	0.528219	1.15	0.193257	0.21321	0.110687	0.520835	0.419865	0.477652	0.248918
23	0.470702	0.753682	0.490079	0.619766	0.247263	0.724947	0.431295	0.428151	0.852185	0.823311	0.435382	0.532364	0.553335	0.496937	0.461803	0.316162	0.540783	0.43757	0.235818	0.477679	0.481965	52.5101	146.997	55.5759	122.511	62.965	84.8573	25.3118	114.217	52.9425	53.4927	158.788	149.08	0.695133	0.184215	0.290622	0.602167	0.504408	0.263081	0.28721	0.980418	1.15	0.240292	0.230345	0.08855	0.484265	0.44252	0.42044	0.160942
24	0.531987	0.561506	0.60698	0.61608	0.0280528	0.396023	0.309793	0.141116	0.631006	0.47666	0.504011	0.609711	0.604255	0.519747	0.531991	0.00998004	0.469971	0.349367	0.158755	0.404948	0.429426	30.8536	86.7439	53.3355	61.5108	68.6641	78.4901	8.52897	51.6062	31.2467	19.652	115.318	80.809	0.677354	0.60253	0.343533	0.467461	1.572	0.827148	0.838561	1.18002	1.15	0.270767	0.406467	0.101545	0.79396	0.505368	0.679535	0.238107
Median	0.512674	0.728583	0.515541	0.552119	0.253245	0.711804	0.443988	0.262484	0.803936	0.795079	0.342245	0.424357	0.392124	0.390872	0.35176	0.288908	0.392808	0.348145	0.225599	0.379632	0.379256	52.4708	180.445	84.2088	132.533	83.4031	88.375	39.1664	122.923	77.6451	47.1451	192.177	166.138	0.515219	0.332907	0.322501	0.483434	0.728588	0.281945	0.409314	0.668058	1.15	0.224739	0.198346	0.0979225	0.597655	0.465031	0.37237	0.220628
IQR	0.298613	0.186907	0.175988	0.198981	0.151144	0.171849	0.166597	0.199388	0.119841	0.167126	0.180618	0.188825	0.189364	0.135239	0.165739	0.266764	0.188576	0.137965	0.142262	0.138893	0.143108	41.9865	125.94	62.9945	84.199	54.2199	53.65	34.2534	62.2281	51.6651	29.3896	127.817	121.331	0.448932	0.252117	0.242238	0.49672	0.722449	0.311548	0.304569	0.522531	0	0.0533888	0.0913531	0.0299575	0.160152	0.0894844	0.14214	0.0981812
Mean	0.474922	0.697907	0.504797	0.509311	0.27397	0.645882	0.445245	0.278739	0.796336	0.753639	0.326485	0.422724	0.390036	0.386476	0.349362	0.318548	0.373401	0.35577	0.223664	0.36602	0.373141	62.0954	190.249	95.06	148.68	95.3613	98.9347	50.8479	134.233	83.5636	49.6393	199.602	185.895	0.636288	0.351161	0.402816	0.627423	0.888167	0.380135	0.482237	0.7901	1.15	0.229427	0.201341	0.100026	0.60295	0.480832	0.413641	0.216277
StD	0.207458	0.147779	0.119085	0.174276	0.159651	0.173631	0.11886	0.130259	0.108623	0.140049	0.147329	0.142698	0.1196	0.120221	0.129651	0.194119	0.12714	0.117198	0.117745	0.092472	0.0988659	37.0358	82.445	67.1986	69.0928	51.6139	61.9492	46.5989	62.9917	46.6774	31.9082	85.9104	80.3304	0.468102	0.221681	0.228745	0.418676	0.424056	0.266775	0.233761	0.469782	4.44089e-16	0.0339903	0.0763796	0.0216188	0.116813	0.0703463	0.145196	0.0613392
[truncated: 10 more columns]

## Sheet: S5 TSEG1.6
	Dice similarity coefficient																					VOI Volume [cm³]												Distance [cm]								VOI Threshold
Patient	PET tCho/tNAA	PET Gln/tNAA	PET Gly/tNAA	PET Ins/tNAA	PET tCho/tCr	PET Gln/tCr	PET Gly/tCr	PET Ins/tCr	PET Sum/tNAA	PET Sum/tCr	T-seg PET	T-seg tCho/tNAA	T-seg Gln/tNAA	T-seg Gly/tNAA	T-seg Ins/tNAA	T-seg tCho/tCr	T-seg Gln/tCr	T-seg Gly/tCr	T-seg Ins/tCr	T-seg Sum/tNAA	T-seg Sum/tCr	T-seg	PET	tCho/tNAA	Gln/tNAA	Gly/tNAA	Ins/tNAA	tCho/tCr	Gln/tCr	Gly/tCr	Ins/tCr	Sum/tNAA	Sum/tCr	PET tCho/tNAA	PET Gln/tNAA	PET Gly/tNAA	PET Ins/tNAA	PET tCho/tCr	PET Gln/tCr	PET Gly/tCr	PET Ins/tCr	PET TBR	tCho/tNAA	Gln/tNAA	Gly/tNAA	Ins/tNAA	tCho/tCr	Gln/tCr	Gly/tCr
1	0.909414	0.893283	0.876505	0.538253	0.883587	0.782739	0.877598	0.17028	0.929565	0.925156	0.944713	0.930557	0.910618	0.887338	0.527511	0.903595	0.804623	0.890081	0.170213	0.95165	0.948915	150.416	134.656	130.882	125.733	119.956	53.8858	123.965	101.247	120.624	13.9922	136.542	135.795	0.211759	0.218779	0.157428	0.427813	0.327827	0.413417	0.217369	0.956113	1.6	0.39168	0.45616	0.1256	0.79824	0.7176	0.83072	0.23632
2	0.273016	0.372807	0.321212	0.0804598	0.145749	0.36689	0.341463	0.0754717	0.385281	0.384279	0.420619	0.714765	0.960651	0.746318	0.316484	0.549242	0.947802	0.651408	0.0206718	0.969044	0.963464	15.0534	4.00901	8.37175	13.9136	8.96131	2.82989	5.69908	13.5599	7.27124	0.157216	14.1494	13.9922	0.528004	0.351341	0.434351	0.803689	0.629985	0.353828	0.434954	1.81266	1.6	0.3648	0.25848	0.10576	0.96072	0.568	0.4008	0.16128
3	0.554339	0.661818	0.587241	0.366197	0.247881	0.589425	0.552058	0.129386	0.755583	0.742308	0.774041	0.444712	0.602592	0.544432	0.32166	0.178747	0.532048	0.491841	0.136789	0.76113	0.729504	50.8594	32.1114	14.5425	21.9316	19.0231	9.74739	4.99161	18.4336	16.5863	3.73388	31.2467	29.2029	0.765861	0.456798	0.526651	0.750099	0.659998	0.39361	0.470696	0.691318	1.6	0.36336	0.33184	0.11888	0.83504	0.62744	0.55184	0.20848
4	0.378029	0.799645	0.806084	0.0163265	0.255319	0.80354	0.815166	0.0244399	0.801739	0.812069	0.775904	0.302895	0.916844	0.854996	0.0182055	0.192171	0.918382	0.857571	0.0207792	0.93352	0.940931	29.9496	18.9838	5.34534	25.3511	22.364	0.275128	3.18362	25.4297	22.4819	0.314432	26.2158	26.6088	0.588244	0.318511	0.214923	1.05864	0.841352	0.316105	0.184655	0.768284	1.6	0.33184	0.27	0.09376	0.96736	0.55896	0.44168	0.164
5	0.506073	0.580547	0.375	0.53578	0.0275229	0.547812	0.304207	0.276817	0.573099	0.542373	0.563961	0.7127	0.929231	0.439462	0.788863	0.0485981	0.882227	0.332268	0.277228	0.957043	0.919255	20.5167	8.05732	11.3589	17.8047	5.77769	13.3634	0.510952	16.1932	4.08762	3.30154	18.8266	17.451	0.380511	0.121421	0.402853	0.304613	1.25755	0.0723986	0.367719	0.400708	1.6	0.33312	0.196	0.07312	0.94576	0.59696	0.33296	0.13456
6	0.381361	0.406434	0.3382	0.364333	0.0690282	0.137052	0.281046	0.0621327	0.559329	0.321826	0.542539	0.382016	0.488726	0.388338	0.4728	0.0739943	0.174949	0.331155	0.134308	0.754182	0.458753	105.374	39.2254	24.8794	34.0766	25.3904	32.6223	4.04831	10.1011	20.9097	7.58567	63.7904	31.3646	0.913023	0.385588	0.705013	0.824188	0.795423	0.406468	0.688412	0.721414	1.6	0.22904	0.3224	0.10384	0.764	0.68304	1.012	0.30208
7	0.210909	0.678049	0.87013	0.396104	0.146718	0.702703	0.92511	0.146154	0.878351	0.931452	0.873857	0.209302	0.713987	0.839925	0.366048	0.121951	0.705882	0.82218	0.12766	0.888087	0.909735	12.1056	9.39366	1.41494	6.72098	8.76479	2.71198	0.78608	6.60307	8.45036	0.825384	9.66878	10.1011	0.663536	0.477972	0.26235	0.631158	0.653453	0.307625	0.0253041	0.667339	1.6	0.27392	0.15728	0.1244	0.65736	0.91616	0.50736	0.44752
8	0.705055	0.849335	0.663366	0.341573	0.646409	0.842655	0.63312	0.141147	0.876074	0.868911	0.858144	0.583122	0.775204	0.555391	0.27361	0.528217	0.765152	0.535928	0.11288	0.806589	0.806589	76.8786	57.7769	31.6397	48.6584	29.5566	12.1842	27.5914	47.6364	28.1417	4.59857	51.9599	51.9599	0.419176	0.167406	0.463806	0.893144	0.572951	0.130412	0.530602	0.635402	1.6	0.31576	0.21568	0.18184	0.85392	0.68872	0.46872	0.38208
9	0.591937	0.65894	0.610778	0.517647	0.201729	0.64878	0.401392	0.14178	0.704183	0.692937	0.61301	0.536358	0.682723	0.523474	0.463042	0.197708	0.697723	0.391304	0.156777	0.752603	0.770884	49.4444	21.853	18.1191	25.6262	17.5296	14.8962	5.42395	26.4909	12.027	4.20553	29.8317	31.0109	0.561621	0.489119	0.409209	0.656167	0.824227	0.469141	0.518789	1.16944	1.6	0.29264	0.1676	0.1528	0.84144	0.816	0.4512	0.41008
10	0.875306	0.751924	0.794319	0.640726	0.777593	0.419847	0.627599	0.142599	0.894614	0.813488	0.902942	0.897617	0.692147	0.822809	0.583097	0.76581	0.368387	0.618363	0.120391	0.939728	0.821142	49.0907	40.4045	39.9722	25.9799	34.3124	20.2023	30.4606	11.0837	21.9709	3.14432	43.5095	34.1945	0.290308	0.439661	0.318323	0.458403	0.385624	1.37421	0.32561	1.78448	1.6	0.40304	0.31032	0.18304	0.82944	0.87328	0.67224	0.4096
11	0.681233	0.761696	0.578053	0.686611	0.209145	0.711656	0.37496	0.171799	0.805156	0.731556	0.781724	0.792618	0.88471	0.690466	0.783126	0.262322	0.854099	0.507526	0.239667	0.918726	0.874224	124.712	80.0229	81.8702	98.9282	65.7556	80.2588	18.8266	92.954	42.409	16.9793	105.964	96.8451	0.675262	0.632761	0.755201	0.535636	1.39036	0.735313	1.10352	1.25883	1.6	0.24368	0.12416	0.1252	0.66048	0.68064	0.33976	0.37
12	0.148148	0.1875	0.11236	0.12766	0	0.14	0.0833333	0.0540541	0.179856	0.136905	0.0772014	0.0537241	0.438786	0.133489	0.0369458	0.0537241	0.503286	0.19887	0.0124688	0.471716	0.552225	31.3253	1.25773	0.864688	8.8041	2.24033	0.58956	0.864688	10.5335	3.45875	0.19652	9.66878	11.9484	1.09877	1.40997	2.0911	1.81052	1.14374	1.55188	1.91931	1.90188	1.6	0.36168	0.30224	0.19256	0.8336	0.73552	0.61936	0.3892
13	0.791473	0.8977	0.637786	0.693856	0.0712839	0.724414	0.321791	0.0721817	0.936869	0.784736	0.821595	0.66784	0.783059	0.522456	0.568726	0.0542857	0.613035	0.249357	0.0526165	0.822411	0.669662	133.83	93.3077	67.0919	86.1151	47.322	53.1783	3.73388	59.1525	19.0624	3.61597	93.4649	67.3671	0.168311	0.151937	0.234418	0.60396	1.20953	0.299233	0.591123	1.47274	1.6	0.30112	0.21616	0.15584	0.63664	0.72904	0.5288	0.36976
14	0.360442	0.597481	0.557308	0.422611	0.136986	0.580305	0.509488	0.214058	0.680403	0.694794	0.783273	0.431317	0.703603	0.660528	0.392891	0.103175	0.658918	0.567024	0.189394	0.836983	0.815156	65.7556	42.3304	18.0798	35.688	32.4258	16.0753	3.57666	32.3079	26.0192	6.8782	47.322	45.2389	0.767128	0.391686	0.52995	0.85269	1.41945	0.263758	0.34863	1.21866	1.6	0.29488	0.38848	0.16736	0.71968	0.51776	0.61408	0.26496
15	0.0189873	0.278729	0.23506	0.21256	0	0.0314465	0.0594059	0	0.332767	0.0794393	0.559242	0.0537772	0.26087	0.428128	0.270762	0	0.0587484	0.250863	0.023407	0.557875	0.297872	29.871	11.5947	0.825384	4.48066	8.13593	4.67718	0	0.903992	4.28414	0.353736	11.5554	5.22743	2.53176	0.446972	1.19527	1.06941	-	1.40699	1.49794	1.72709	1.6	0.29296	0.47584	0.16416	0.84224	0.62864	1.0728	0.34848
16	0.817279	0.791031	0.774006	0.591623	0.511527	0.794547	0.715304	0.0883766	0.802416	0.822682	0.793269	0.809486	0.903132	0.831652	0.526419	0.418067	0.828016	0.71227	0.0655106	0.937191	0.899927	59.1918	38.911	40.2473	48.737	42.1339	21.1456	15.643	41.8195	32.7402	2.0045	52.1957	48.4225	0.336775	0.35951	0.334104	0.4286	0.578059	0.325941	0.260746	0.842404	1.6	0.26432	0.18568	0.12704	0.73392	0.59296	0.42696	0.2848
17	0.339882	0.406446	0.343066	0.364341	0.0928793	0.374877	0.188235	0.110787	0.409286	0.390244	0.371408	0.818813	0.878173	0.680597	0.827586	0.120748	0.819444	0.378577	0.152174	0.90377	0.872449	43.4309	9.90461	30.1069	33.998	22.4033	30.6571	2.79058	30.1462	10.1404	3.57666	35.8059	33.6049	0.441297	0.385358	0.423989	0.395234	1.69497	0.36894	0.980273	1.43843	1.6	0.3096	0.20784	0.17184	0.8096	0.66016	0.45456	0.36432
18	0	0.00704225	0.00793651	0	0	0.00858369	0.00806452	0	0.00801603	0.0091954	0.00597907	0.095646	0.346964	0.313527	0.0983607	0.0324484	0.293026	0.309252	0.0338983	0.541279	0.488385	52.4315	0.157216	2.63337	11.0051	9.74739	2.71198	0.864688	9.00062	9.59018	0.903992	19.4555	16.94	2.84327	2.64553	2.43776	2.60738	2.84612	2.61754	2.3608	2.30823	1.6	0.38424	0.30256	0.16368	1.05496	0.7476	0.62616	0.31184
19	0.35468	0.2147	0.169205	0.371069	0.123894	0.174194	0.169811	0.304094	0.262875	0.228864	0.184447	0.216454	0.635955	0.364616	0.397007	0.0440387	0.58067	0.31856	0.158746	0.759959	0.702529	71.5726	7.27124	8.68618	33.3691	15.9574	17.7261	1.61146	29.2815	13.5599	6.17073	43.8633	38.7537	3.02453	3.95756	3.85565	2.94806	3.05448	4.15422	3.89195	2.65624	1.6	0.2832	0.18744	0.1312	0.61672	0.63328	0.41336	0.2844
20	0.601166	0.66205	0.511176	0.502275	0.282021	0.60119	0.428718	0.237981	0.679487	0.629508	0.478604	0.508958	0.643201	0.396673	0.44435	0.261159	0.590997	0.357848	0.245328	0.699112	0.682734	71.9656	22.6391	24.565	34.1159	17.8047	20.556	10.8086	30.1855	15.6823	10.0618	38.6751	37.2995	0.557953	0.249247	0.392977	0.534435	2.26866	0.491314	0.191295	1.47539	1.6	0.28936	0.18232	0.15104	0.9476	0.54704	0.3504	0.27024
21	0.630296	0.499836	0.506071	0.24207	0.579795	0.488742	0.515803	0.0588832	0.514692	0.517209	0.492566	0.451111	0.869882	0.741309	0.186667	0.280604	0.861344	0.688	0.0517121	0.908806	0.907095	109.58	35.8059	31.9148	84.3464	64.5372	11.2802	17.8833	82.8921	57.4624	2.9085	91.2639	90.9495	0.315023	1.20149	0.968584	0.745088	0.654836	1.22016	0.848281	1.71322	1.6	0.35672	0.28192	0.10856	1.32152	0.63384	0.50128	0.20624
22	0	0.00629591	0	0	0	0.00816327	0	0	0.00500835	0.00645161	0.00439239	0.720788	0.821444	0.516866	0.608474	0.394582	0.698807	0.374478	0.346877	0.934324	0.809607	53.5714	0.117912	30.1855	37.3388	18.6694	23.4252	13.1668	28.7705	12.3415	11.2409	46.9683	36.4348	2.25232	2.11653	2.36292	2.2944	2.23635	2.08504	2.43263	2.29436	1.6	0.26888	0.29664	0.154	0.72464	0.58416	0.66456	0.34632
23	0.640845	0.803902	0.626144	0.565614	0.332731	0.731206	0.538745	0.0804954	0.823142	0.736675	0.815078	0.545455	0.916903	0.627632	0.549403	0.245568	0.82083	0.492099	0.0721501	0.949273	0.844291	52.5101	36.1204	19.6913	44.4528	24.0147	19.8878	7.34985	36.5527	17.1365	1.9652	47.4399	38.3607	0.470743	0.356798	0.498056	0.483944	0.649124	0.489885	0.560695	1.57151	1.6	0.33432	0.32048	0.1232	0.67376	0.61568	0.58496	0.22392
24	0.768551	0.906464	0.875583	0.910437	0.00301659	0.381753	0.190604	0.011994	0.928367	0.46875	0.914997	0.749004	0.908206	0.885735	0.934871	0.00254453	0.357741	0.191244	0.0126582	0.966425	0.459274	30.8536	26.0192	18.4729	25.6655	24.5257	27.0805	0.039304	6.72098	3.26223	0.19652	28.8491	9.19714	0.189451	0.154261	0.156829	0.155778	2.57243	0.59299	0.793134	2.11433	1.6	0.37672	0.56552	0.14128	1.10464	0.70312	0.94544	0.33128
Median	0.530206	0.660379	0.567681	0.383587	0.146234	0.564059	0.388176	0.0995819	0.692293	0.661222	0.693525	0.540906	0.779131	0.591512	0.453696	0.185459	0.698265	0.441573	0.124025	0.895928	0.812381	52.4708	24.3292	19.0821	33.6835	22.3836	16.9007	4.51996	27.6307	16.1343	3.4391	41.0923	33.8997	0.559787	0.388637	0.449078	0.700627	0.841352	0.441279	0.545649	1.45559	1.6	0.31268	0.27596	0.13624	0.83152	0.647	0.51808	0.30696
IQR	0.364023	0.395157	0.357074	0.310401	0.236047	0.39613	0.380932	0.0945095	0.43309	0.422903	0.352599	0.365607	0.263011	0.328812	0.266554	0.254953	0.297769	0.298618	0.114354	0.179311	0.222253	41.9865	30.4606	23.1009	24.6043	18.4925	15.8592	12.3611	26.9232	14.061	5.46326	27.4931	28.7116	0.434024	0.223834	0.478387	0.456959	0.905923	0.935189	0.668211	0.967647	0	0.07428	0.1271	0.04168	0.22282	0.1245	0.19776	0.1366
Mean	0.480768	0.569736	0.507358	0.395339	0.239367	0.483022	0.410959	0.113121	0.61359	0.552992	0.598063	0.52621	0.73615	0.59984	0.448204	0.243054	0.639006	0.47992	0.122263	0.830059	0.756025	62.0954	32.1638	27.5734	38.8684	28.6379	20.4987	12.6592	32	22.0708	4.53797	45.7597	39.928	0.874776	0.745258	0.838821	0.928044	1.24637	0.86835	0.897685	1.40002	1.6	0.319203	0.280127	0.139167	0.838887	0.668983	0.5755	0.300907
StD	0.272043	0.270494	0.264994	0.234919	0.251939	0.268675	0.262405	0.0841311	0.284719	0.288943	0.287423	0.261432	0.191693	0.201143	0.236597	0.236034	0.236747	0.203799	0.0894246	0.140844	0.179447	37.0358	31.8399	29.0643	30.0954	25.0692	18.7491	24.6866	26.7935	24.1191	4.46265	31.6924	30.3451	0.838044	0.909305	0.904119	0.720072	0.799137	0.934371	0.899112	0.599507	4.44089e-16	0.0472909	0.106267	0.0300783	0.162522	0.0978731	0.202012	0.0853415
[truncated: 10 more columns]

## Sheet: S6 PSEG1.6
	Dice similarity coefficient																					VOI Volume [cm³]												Distance [cm]								VOI Threshold
Patient	PET tCho/tNAA	PET Gln/tNAA	PET Gly/tNAA	PET Ins/tNAA	PET tCho/tCr	PET Gln/tCr	PET Gly/tCr	PET Ins/tCr	PET Sum/tNAA	PET Sum/tCr	T-seg PET	T-seg tCho/tNAA	T-seg Gln/tNAA	T-seg Gly/tNAA	T-seg Ins/tNAA	T-seg tCho/tCr	T-seg Gln/tCr	T-seg Gly/tCr	T-seg Ins/tCr	T-seg Sum/tNAA	T-seg Sum/tCr	T-seg	PET	tCho/tNAA	Gln/tNAA	Gly/tNAA	Ins/tNAA	tCho/tCr	Gln/tCr	Gly/tCr	Ins/tCr	Sum/tNAA	Sum/tCr	PET tCho/tNAA	PET Gln/tNAA	PET Gly/tNAA	PET Ins/tNAA	PET tCho/tCr	PET Gln/tCr	PET Gly/tCr	PET Ins/tCr	PET TBR	tCho/tNAA	Gln/tNAA	Gly/tNAA	Ins/tNAA	tCho/tCr	Gln/tCr	Gly/tCr
1	0.696395	0.710658	0.67083	0.441856	0.630435	0.605942	0.659469	0.1447	0.774011	0.736967	0.627702	0.737787	0.687883	0.697839	0.399243	0.811005	0.642955	0.714302	0.153316	0.619196	0.675927	150.416	278.626	204.381	215.15	193.376	119.523	155.29	164.527	187.323	32.1114	290.614	251.388	0.382373	0.198303	0.235514	0.820956	0.235183	0.132892	0.207176	0.727228	1.6	0.39168	0.45616	0.1256	0.79824	0.7176	0.83072	0.23632
2	0.112094	0.649739	0.29174	0.0491356	0.0532972	0.63815	0.289616	0.0185095	0.66609	0.659171	0.0858225	0.559055	0.252857	0.36953	0.245315	0.480929	0.254237	0.3157	0.0180995	0.238964	0.243419	15.0534	78.3722	14.8962	94.9978	33.4477	8.01802	8.64688	91.6176	31.0109	2.31894	103.37	99.9108	0.507951	0.433349	0.399604	0.580851	0.731461	0.492244	0.528778	1.70713	1.6	0.3648	0.25848	0.10576	0.96072	0.568	0.4008	0.16128
3	0.323221	0.561369	0.431346	0.23837	0.123599	0.516307	0.385317	0.0683328	0.610851	0.596441	0.39383	0.341959	0.316775	0.331734	0.239382	0.162612	0.296742	0.323744	0.11875	0.360462	0.3661	50.8594	112.213	34.1945	87.6086	63.8297	30.5785	10.5335	73.3806	51.6062	12.027	122.511	108.676	1.23867	0.545837	0.422331	1.08047	1.03265	0.355105	0.254812	0.915826	1.6	0.36336	0.33184	0.11888	0.83504	0.62744	0.55184	0.20848
4	0.250252	0.524099	0.561065	0.00898876	0.156013	0.528598	0.578894	0.0136364	0.477217	0.494234	0.60793	0.293737	0.471491	0.538571	0.0169697	0.188811	0.495785	0.594286	0.0196319	0.419101	0.455892	29.9496	32.5044	6.44586	77.5861	53.0997	2.47615	3.77318	72.6338	45.7106	2.08311	95.155	86.7832	0.740304	1.1292	0.874456	2.22531	0.781805	1.09596	0.791869	2.06913	1.6	0.33184	0.27	0.09376	0.96736	0.55896	0.44168	0.164
5	0.283345	0.346166	0.234795	0.318984	0.0702576	0.347333	0.19802	0.139535	0.350382	0.3462	0.334421	0.456917	0.305978	0.238636	0.550607	0.0386905	0.292406	0.183908	0.23301	0.297516	0.283344	20.5167	27.67	29.2029	95.8625	27.9058	28.0238	5.8956	90.242	23.9361	7.8215	106.042	102.662	0.201491	0.0771109	0.217738	0.428938	1.24238	0.112493	0.38239	1.03122	1.6	0.33312	0.196	0.07312	0.94576	0.59696	0.33296	0.13456
6	0.322013	0.310475	0.258555	0.302969	0.0930997	0.128773	0.214106	0.0616016	0.39247	0.238609	0.476031	0.291101	0.355838	0.281604	0.401645	0.0687813	0.140668	0.244879	0.123837	0.477353	0.303942	105.374	59.4276	65.5591	86.1544	74.9527	57.0694	12.3415	38.2428	65.4019	17.1365	161.893	101.011	1.55786	1.22191	1.57995	1.31242	1.23949	1.2157	1.59723	1.31258	1.6	0.22904	0.3224	0.10384	0.764	0.68304	1.012	0.30208
7	0.121803	0.405354	0.47976	0.23382	0.112981	0.418953	0.511032	0.146232	0.465508	0.502643	0.507431	0.145455	0.275141	0.44246	0.218354	0.0790514	0.262911	0.398517	0.0746004	0.312778	0.292877	12.1056	24.9187	7.34985	36.7492	27.5128	12.7345	7.78219	38.1249	30.3034	10.0225	49.7196	56.8729	0.529097	0.537171	0.369277	0.614307	0.851806	0.457948	0.371578	0.936136	1.6	0.27392	0.15728	0.1244	0.65736	0.91616	0.50736	0.44752
8	0.478084	0.708045	0.484523	0.27896	0.385451	0.675554	0.455451	0.102123	0.741999	0.717862	0.432735	0.428533	0.437688	0.376094	0.203947	0.439574	0.451481	0.37282	0.0997017	0.423582	0.438838	76.8786	190.153	70.7865	145.464	80.2981	42.6055	48.6584	134.145	74.088	15.3679	168.457	159.928	0.683083	0.274078	0.57027	1.20483	0.700571	0.209927	0.468896	0.736352	1.6	0.31576	0.21568	0.18184	0.85392	0.68872	0.46872	0.38208
9	0.37947	0.519225	0.418567	0.326622	0.123485	0.475008	0.290523	0.103774	0.55573	0.513536	0.412004	0.420237	0.411097	0.385147	0.369396	0.178065	0.443713	0.29494	0.141441	0.417148	0.454231	49.4444	56.6371	36.7885	75.2279	41.5836	31.2074	11.4768	69.9611	32.1114	10.0225	93.5828	87.0977	0.45902	0.382173	0.424109	0.523582	0.925803	0.339954	0.66173	0.989941	1.6	0.29264	0.1676	0.1528	0.84144	0.816	0.4512	0.41008
10	0.672714	0.498429	0.566746	0.408985	0.530416	0.264557	0.411561	0.0799775	0.618931	0.526508	0.451372	0.406963	0.331328	0.375081	0.386176	0.491439	0.226143	0.356846	0.107095	0.338947	0.384445	49.0907	129.939	147.351	107.732	133.869	55.5366	74.8741	48.9335	74.0487	9.62948	207.643	128.799	0.329588	0.812431	0.459827	0.533127	0.325924	0.995682	0.442808	1.28289	1.6	0.40304	0.31032	0.18304	0.82944	0.87328	0.67224	0.4096
11	0.48835	0.678505	0.434204	0.516308	0.140136	0.632022	0.296264	0.126896	0.717566	0.659137	0.497435	0.642307	0.531069	0.560281	0.600059	0.246716	0.53392	0.430567	0.221709	0.520765	0.523977	124.712	197.031	130.214	247.851	110.012	142.791	27.9058	223.483	72.2801	28.4561	282.242	244.943	0.612462	0.59798	0.561088	0.262621	1.25293	0.661551	0.890241	0.949736	1.6	0.24368	0.12416	0.1252	0.66048	0.68064	0.33976	0.37
12	0.111111	0.117936	0.115321	0.151724	0.0168067	0.0878809	0.0354839	0.0252101	0.0992167	0.0774566	0.0697928	0.0492721	0.236038	0.088785	0.0310238	0.0480874	0.256705	0.135698	0.010929	0.222725	0.252597	31.3253	4.71648	3.77318	43.2737	19.141	6.68168	4.63787	50.7415	19.652	4.63787	55.4972	63.2794	2.6144	2.7244	2.07414	1.39516	1.9261	2.78783	2.59703	3.14157	1.6	0.36168	0.30224	0.19256	0.8336	0.73552	0.61936	0.3892
13	0.585912	0.742336	0.468622	0.535373	0.0527375	0.566748	0.244277	0.0737486	0.753159	0.602476	0.585667	0.542077	0.486295	0.401266	0.426142	0.051757	0.437309	0.206911	0.0467361	0.478423	0.44238	133.83	184.807	113.706	220.338	102.033	115.75	10.4549	136.699	50.427	20.9097	256.891	170.737	0.472231	0.350553	0.394045	0.834205	1.77767	0.499775	0.877288	2.54103	1.6	0.30112	0.21616	0.15584	0.63664	0.72904	0.5288	0.36976
14	0.262575	0.418903	0.369646	0.267815	0.0982865	0.413493	0.333131	0.188493	0.468558	0.470434	0.488879	0.281002	0.461617	0.407106	0.2952	0.0895229	0.435843	0.340623	0.135135	0.42977	0.395329	65.7556	107.418	62.9257	88.8663	93.5435	43.1558	14.1494	82.4991	87.0191	36.0418	154.465	163.112	1.42593	0.768046	0.967916	0.70549	1.66099	0.638412	0.798033	1.0528	1.6	0.29488	0.38848	0.16736	0.71968	0.51776	0.61408	0.26496
15	0.00984252	0.139311	0.13723	0.110479	0.00842105	0.0305755	0.0586667	0.0129271	0.194812	0.0739457	0.350564	0.049238	0.209945	0.293409	0.222846	0	0.0484721	0.163052	0.0195652	0.340672	0.169643	29.871	36.2776	3.65527	12.8131	25.5869	12.1056	1.06121	7.42846	22.6784	6.28864	37.9677	31.7576	4.50116	1.18676	2.67664	2.64859	2.66971	1.09041	2.20229	2.41238	1.6	0.29296	0.47584	0.16416	0.84224	0.62864	1.0728	0.34848
16	0.562517	0.569434	0.517995	0.419761	0.323464	0.56977	0.475585	0.110345	0.555983	0.571632	0.552147	0.651192	0.524757	0.561845	0.41321	0.37406	0.521952	0.496129	0.0584192	0.469258	0.489763	59.1918	81.7523	64.4193	126.559	90.7922	43.1558	24.4471	101.051	72.791	9.43296	163.269	138.547	0.480569	0.66173	0.642499	0.685933	0.778807	0.534418	0.517767	0.864551	1.6	0.26432	0.18568	0.12704	0.73392	0.59296	0.42696	0.2848
17	0.330613	0.528684	0.29952	0.326477	0.125561	0.487143	0.244423	0.0951613	0.57262	0.532267	0.155796	0.552271	0.401485	0.453461	0.563787	0.0994398	0.391926	0.249516	0.125086	0.385119	0.392923	43.4309	83.7175	65.5984	125.93	55.3793	65.3232	12.6952	110.405	37.8498	13.7564	142.516	127.62	0.553358	0.376029	0.511828	0.507576	1.75687	0.392696	0.954102	1.32353	1.6	0.3096	0.20784	0.17184	0.8096	0.66016	0.45456	0.36432
18	0.0630722	0.0888218	0.0905172	0.0739336	0.122631	0.103378	0.192989	0.097561	0.101032	0.161175	0.00410467	0.0787309	0.138992	0.163212	0.0777903	0.0272277	0.12449	0.144721	0.0276775	0.187785	0.165419	52.4315	24.172	14.4639	105.924	67.0133	17.2938	11.0837	92.1679	80.1016	12.8917	154.779	152.382	3.63347	3.3209	3.2159	3.35304	2.10387	3.22968	2.53821	2.33819	1.6	0.38424	0.30256	0.16368	1.05496	0.7476	0.62616	0.31184
19	0.245693	0.304381	0.202434	0.314512	0.0751359	0.262118	0.173184	0.153904	0.323337	0.288854	0.105866	0.156905	0.253509	0.230944	0.215532	0.037788	0.24555	0.204809	0.11119	0.276135	0.272225	71.5726	65.7949	39.1468	191.686	66.6203	92.9147	13.7171	166.924	60.8426	39.4219	246.122	213.146	1.77315	2.46791	2.46417	1.61085	2.95449	2.75345	2.74139	2.03277	1.6	0.2832	0.18744	0.1312	0.61672	0.63328	0.41336	0.2844
20	0.395429	0.646138	0.374911	0.375181	0.134291	0.569844	0.328156	0.172818	0.701771	0.626419	0.201893	0.360334	0.316211	0.255068	0.30023	0.228311	0.308063	0.232721	0.193719	0.303563	0.317763	71.9656	152.303	64.38	143.813	67.6422	64.9695	22.7177	124.004	62.8078	31.9148	182.842	162.797	0.745218	0.386765	0.833533	0.731451	0.568793	0.655949	0.997947	1.51055	1.6	0.28936	0.18232	0.15104	0.9476	0.54704	0.3504	0.27024
21	0.271653	0.430766	0.382517	0.133028	0.180791	0.403122	0.352183	0.0439648	0.4864	0.465529	0.244827	0.376711	0.543429	0.463842	0.15038	0.264228	0.563452	0.448742	0.0471638	0.462274	0.492865	109.58	182.921	59.86	200.843	168.693	40.4438	25.7834	184.65	146.525	13.7564	285.268	259.485	1.37001	0.466608	0.815352	1.75947	1.70017	0.399743	0.830773	2.6156	1.6	0.35672	0.28192	0.10856	1.32152	0.63384	0.50128	0.20624
22	0.0293663	0.174372	0.134185	0.102422	0.026699	0.147193	0.113269	0.0934183	0.172665	0.149636	0.00340716	0.679947	0.453677	0.375494	0.494606	0.374511	0.434421	0.285325	0.299948	0.484002	0.481308	53.5714	15.643	35.2164	111.034	45.8678	41.1513	16.7435	78.8831	32.9368	21.3814	140.512	97.8277	2.22962	1.80886	1.41569	1.71272	2.10209	2.13225	1.78521	1.63992	1.6	0.26888	0.29664	0.154	0.72464	0.58416	0.66456	0.34632
23	0.337021	0.658157	0.406746	0.406266	0.154397	0.601918	0.340757	0.150385	0.708735	0.633026	0.444713	0.485465	0.585101	0.486465	0.405286	0.232443	0.524979	0.384819	0.0560538	0.52927	0.479843	52.5101	109.933	28.6133	99.4391	46.2215	45.6319	10.73	86.7439	36.5527	17.6082	126.755	107.379	0.51299	0.155278	0.313436	1.00375	0.409642	0.364232	0.381933	1.64691	1.6	0.33432	0.32048	0.1232	0.67376	0.61568	0.58496	0.22392
24	0.594561	0.669595	0.62254	0.698185	0.004004	0.231922	0.142187	0.00770713	0.587403	0.262487	0.765318	0.644719	0.691371	0.601156	0.712513	0.00238379	0.248727	0.148214	0.0113895	0.550638	0.271777	30.8536	37.1423	26.4516	43.3916	50.7415	45.1603	2.12242	23.1894	13.1668	3.65527	73.9308	36.8278	0.42704	0.445028	0.39432	0.267897	2.38712	1.33212	1.88734	1.72894	1.6	0.37672	0.56552	0.14128	1.10464	0.70312	0.94544	0.33128
Median	0.322617	0.521662	0.394631	0.308741	0.123058	0.44698	0.293393	0.0963611	0.555857	0.508089	0.42237	0.4136	0.406291	0.38062	0.334813	0.170338	0.349994	0.30532	0.103398	0.418125	0.388684	52.4708	80.0622	37.9677	102.682	65.225	42.8807	11.9091	88.493	51.0166	13.3241	148.491	118.148	0.647773	0.541504	0.565679	0.827581	1.24093	0.586415	0.814403	1.41704	1.6	0.31268	0.27596	0.13624	0.83152	0.647	0.51808	0.30696
IQR	0.26593	0.3146	0.228336	0.259895	0.0887838	0.315219	0.195116	0.0836338	0.293062	0.326199	0.309565	0.265391	0.197642	0.17904	0.198795	0.240846	0.209697	0.181858	0.0947401	0.167146	0.181316	41.9865	100.196	42.0062	60.2137	46.6833	33.7032	14.7193	61.383	41.2692	11.9975	87.7265	67.7306	0.980429	0.762956	0.681577	0.880163	1.04781	0.740313	1.18185	1.06197	0	0.07428	0.1271	0.04168	0.22282	0.1245	0.19776	0.1366
Mean	0.330296	0.475037	0.373096	0.29334	0.155933	0.404429	0.305189	0.0929567	0.504019	0.454444	0.366654	0.40133	0.403315	0.390793	0.330818	0.208976	0.357619	0.319658	0.102258	0.397727	0.376951	62.0954	94.7538	55.3908	116.012	72.4651	48.5126	22.3967	95.4449	58.7988	15.7789	154.252	131.374	1.16588	0.888684	0.951401	1.11681	1.33818	0.953351	1.07112	1.56279	1.6	0.319203	0.280127	0.139167	0.838887	0.668983	0.5755	0.300907
StD	0.195959	0.197965	0.160787	0.1656	0.155009	0.196451	0.154324	0.0526416	0.203128	0.199761	0.207973	0.201096	0.143636	0.140833	0.175569	0.196216	0.150511	0.142736	0.0761715	0.109174	0.120318	37.0358	70.0998	48.9061	60.2966	43.3019	36.2058	31.8793	51.8077	39.1041	10.5843	73.5854	62.3245	1.07736	0.841019	0.826906	0.761669	0.742282	0.870281	0.782078	0.662923	4.44089e-16	0.0472909	0.106267	0.0300783	0.162522	0.0978731	0.202012	0.0853415
[truncated: 10 more columns]

## Sheet: S7 TSEG2.0
	Dice similarity coefficient																					VOI Volume [cm³]												Distance [cm]								VOI Threshold
Patient	PET tCho/tNAA	PET Gln/tNAA	PET Gly/tNAA	PET Ins/tNAA	PET tCho/tCr	PET Gln/tCr	PET Gly/tCr	PET Ins/tCr	PET Sum/tNAA	PET Sum/tCr	T-seg PET	T-seg tCho/tNAA	T-seg Gln/tNAA	T-seg Gly/tNAA	T-seg Ins/tNAA	T-seg tCho/tCr	T-seg Gln/tCr	T-seg Gly/tCr	T-seg Ins/tCr	T-seg Sum/tNAA	T-seg Sum/tCr	T-seg	PET	tCho/tNAA	Gln/tNAA	Gly/tNAA	Ins/tNAA	tCho/tCr	Gln/tCr	Gly/tCr	Ins/tCr	Sum/tNAA	Sum/tCr	PET tCho/tNAA	PET Gln/tNAA	PET Gly/tNAA	PET Ins/tNAA	PET tCho/tCr	PET Gln/tCr	PET Gly/tCr	PET Ins/tCr	PET TBR	tCho/tNAA	Gln/tNAA	Gly/tNAA	Ins/tNAA	tCho/tCr	Gln/tCr	Gly/tCr
1	0.872383	0.84364	0.858009	0.419597	0.817585	0.638469	0.849135	0.100433	0.90018	0.882156	0.920604	0.908443	0.875239	0.87952	0.414993	0.850578	0.677609	0.875569	0.0998014	0.942087	0.926658	150.416	128.288	125.183	117.047	118.069	39.3826	111.309	77.0751	117.126	7.9001	133.948	129.86	0.291416	0.317054	0.218056	0.490448	0.459175	0.556118	0.296798	1.16841	2	0.4896	0.5702	0.157	0.9978	0.897	1.0384	0.2954
2	0.0651163	0.193384	0.179688	0	0.0555556	0.189474	0.185366	0.0655738	0.212346	0.204082	0.266968	0.57885	0.93166	0.67931	0.206089	0.226852	0.911932	0.551985	0.0103896	0.949246	0.930168	15.0534	2.31894	6.13142	13.1275	7.74289	1.72938	1.9259	12.6166	5.73838	0.078608	13.5992	13.0882	0.711422	0.482516	0.584166	0.966792	0.796046	0.496465	0.627671	2.02105	2	0.456	0.3231	0.1322	1.2009	0.71	0.501	0.2016
3	0.543578	0.591577	0.549849	0.26776	0.130366	0.475877	0.50655	0.0859873	0.659626	0.630662	0.621938	0.364096	0.50491	0.480329	0.20527	0.0672143	0.404439	0.408364	0.0657698	0.666667	0.607104	50.8594	22.9535	11.3196	17.1758	16.0753	5.81699	1.76868	12.8917	13.0489	1.72938	25.4297	22.1675	0.660057	0.63254	0.608433	0.808612	0.549268	0.608287	0.435902	0.524566	2	0.4542	0.4148	0.1486	1.0438	0.7843	0.6898	0.2606
4	0.333333	0.665289	0.670379	0.0112994	0.155039	0.676987	0.679415	0.0224719	0.663337	0.670623	0.629496	0.219626	0.895652	0.836641	0.0104439	0.0926158	0.896452	0.828593	0.015625	0.921444	0.929023	29.9496	13.7564	3.69458	24.2899	21.5386	0.157216	1.45425	24.3292	21.1849	0.235824	25.5869	25.9799	0.6931	0.558018	0.454325	1.13209	0.813175	0.548403	0.415221	0.832105	2	0.4148	0.3375	0.1172	1.2092	0.6987	0.5521	0.205
5	0	0.00902935	0.030303	0	0	0.0108401	0.047619	0	0.00858369	0.0102302	0.00763359	0.604278	0.915888	0.398773	0.695	0.0152091	0.825647	0.271523	0.0702403	0.941176	0.854007	20.5167	0.078608	8.8827	17.3331	5.10952	10.9265	0.157216	14.4246	3.22293	0.746776	18.2371	15.2893	2.02139	1.71827	1.8062	1.94965	1.03407	1.60604	1.46135	1.09425	2	0.4164	0.245	0.0914	1.1822	0.7462	0.4162	0.1682
6	0.20202	0.15748	0.121813	0.1408	0.0582524	0.134276	0.141892	0.0508475	0.135371	0.16315	0.10597	0.228024	0.371698	0.343528	0.301014	0.0409207	0.0945274	0.283061	0.0621612	0.626889	0.346083	105.374	5.8956	13.5599	24.054	21.853	18.6694	2.20102	5.22743	17.3724	3.38014	48.1081	22.0495	2.72581	1.95626	2.3464	2.69393	2.53325	2.12509	2.20156	2.34667	2	0.2863	0.403	0.1298	0.955	0.8538	1.265	0.3776
7	0.146119	0.603352	0.77665	0.321285	0.113208	0.645533	0.877285	0.111628	0.775701	0.864368	0.78501	0.121951	0.680942	0.775348	0.27933	0.0809969	0.649123	0.747967	0.0987654	0.852886	0.867647	12.1056	7.8215	0.78608	6.24934	7.66428	1.9652	0.510952	5.81699	7.23194	0.628864	9.00062	9.27574	0.691036	0.620034	0.378624	0.639014	0.766084	0.411274	0.157834	0.869478	2	0.3424	0.1966	0.1555	0.8217	1.1452	0.6342	0.5594
8	0.704449	0.830582	0.674544	0.261549	0.61521	0.82017	0.641593	0.068038	0.85036	0.863733	0.767486	0.510282	0.713158	0.495385	0.176224	0.4352	0.686808	0.463472	0.045954	0.736842	0.729458	76.8786	47.8723	26.3337	42.6055	25.3118	7.42846	21.3814	40.208	23.1894	1.80798	44.8459	44.1384	0.369629	0.246168	0.475828	0.841126	0.45896	0.183341	0.443357	0.790811	2	0.3947	0.2696	0.2273	1.0674	0.8609	0.5859	0.4776
9	0.507331	0.51844	0.490305	0.408497	0.0976864	0.451754	0.246479	0.0585106	0.510557	0.454902	0.399491	0.452645	0.670893	0.489796	0.383033	0.112528	0.644397	0.335979	0.0939394	0.733132	0.718941	49.4444	12.3415	14.4639	24.958	16.036	11.7126	2.9478	23.5038	9.98322	2.43685	28.6133	27.7486	0.716	0.767011	0.649436	0.931684	1.26257	0.831333	0.95242	1.42945	2	0.3658	0.2095	0.191	1.0518	1.02	0.564	0.5126
10	0.723518	0.709351	0.658466	0.581395	0.64903	0.302211	0.512476	0.149171	0.73472	0.644791	0.69828	0.799038	0.585504	0.72616	0.44941	0.54174	0.206748	0.458976	0.0828856	0.846722	0.610679	49.0907	26.3337	32.6616	20.3202	27.9844	14.228	18.2371	5.65978	14.6211	2.12242	36.0418	21.5779	0.485599	0.264573	0.516143	0.515408	0.757942	1.38937	0.467659	1.9706	2	0.5038	0.3879	0.2288	1.0368	1.0916	0.8403	0.512
11	0.482759	0.553961	0.385206	0.474172	0.0957309	0.474239	0.208029	0.0522088	0.580994	0.485388	0.588209	0.719015	0.86941	0.654653	0.697187	0.131881	0.816928	0.430373	0.10284	0.893268	0.834313	124.712	51.9599	70.0004	95.9018	60.6854	66.7382	8.8041	86.1151	34.1945	6.76029	100.658	89.2594	1.06473	0.992044	1.15078	0.979648	1.64576	1.10474	1.47655	1.78579	2	0.3046	0.1552	0.1565	0.8256	0.8508	0.4247	0.4625
12	0	0.0264901	0	0	0	0.0254777	0	0	0.0238095	0.0218579	0.00500626	0.0320988	0.315011	0.097852	0.0223325	0.00998752	0.32563	0.131301	0.00250627	0.344756	0.370143	31.3253	0.078608	0.510952	5.8563	1.61146	0.353736	0.157216	6.09212	2.20102	0.039304	6.52446	7.11402	0.850402	1.04529	2.00515	1.51406	0.685292	1.11665	1.7342	0.380132	2	0.4521	0.3778	0.2407	1.042	0.9194	0.7742	0.4865
13	0.555515	0.690797	0.499601	0.422042	0.0497057	0.543546	0.292815	0.0572917	0.711253	0.606325	0.606507	0.536113	0.758885	0.462407	0.402908	0.0272306	0.484983	0.195548	0.0312229	0.803374	0.543004	133.83	58.2485	49.0121	81.8309	40.2473	33.7621	1.84729	42.8414	14.5032	2.12242	89.8489	49.8768	0.676876	0.615535	0.579967	1.47532	1.41264	0.426077	0.675539	1.45775	2	0.3764	0.2702	0.1948	0.7958	0.9113	0.661	0.4622
14	0.191841	0.408315	0.342541	0.288835	0.0798722	0.384095	0.326491	0.0496894	0.437423	0.435685	0.522737	0.316901	0.621911	0.574957	0.24357	0.039836	0.521432	0.409696	0.0602899	0.758442	0.6759	65.7556	23.268	12.3808	29.6745	26.5302	9.11853	1.33634	23.1894	16.94	2.04381	40.1687	33.5656	1.3044	0.80937	0.985875	1.12868	1.21744	0.675418	0.724894	1.2648	2	0.3686	0.4856	0.2092	0.8996	0.6472	0.7676	0.3312
15	0	0.289474	0.0592593	0.119403	0	0	0	0	0.153846	0	0.0612245	0.0156658	0.128079	0.254879	0.107098	0	0.0208333	0.123457	0	0.344227	0.139535	29.871	0.943296	0.235824	2.04381	4.36274	1.69007	0	0.314432	1.9652	0	6.21003	2.24033	5.70299	2.0977	3.73343	4.01166	-	2.06707	3.80217	-	2	0.3662	0.5948	0.2052	1.0528	0.7858	1.341	0.4356
16	0.676903	0.616843	0.639414	0.462891	0.357057	0.644816	0.588957	0.0485584	0.622363	0.658019	0.593838	0.728041	0.868945	0.799522	0.409715	0.227192	0.726427	0.614535	0.030085	0.911063	0.826189	59.1918	24.9973	33.88	45.4747	39.4219	15.25	7.58567	33.7621	26.2551	0.903992	49.523	41.6622	0.620211	0.602685	0.588394	0.644489	0.934132	0.542765	0.480788	0.85088	2	0.3304	0.2321	0.1588	0.9174	0.7412	0.5337	0.356
17	0.0868385	0.107263	0.113014	0.102632	0	0.0970874	0.0163934	0.0408163	0.107709	0.0925	0.0915371	0.764673	0.86492	0.649144	0.780353	0.0647986	0.753525	0.294753	0.0782609	0.894447	0.806695	43.4309	2.08311	26.8839	33.094	20.8704	27.7879	1.45425	26.2551	7.50706	1.76868	35.1378	29.3601	1.15454	1.11216	1.06358	1.12934	2.70182	1.09975	2.03722	2.56771	2	0.387	0.2598	0.2148	1.012	0.8252	0.5682	0.4554
18	0	0	0	0	0	0	0	0	0	0	0.00149813	0.0482809	0.220147	0.241266	0.041116	0.0119225	0.145935	0.22842	0.0178306	0.389861	0.326223	52.4315	0.039304	1.29703	6.48516	7.19263	1.10051	0.314432	4.12692	6.76029	0.471648	12.6952	10.219	3.40976	3.13876	2.91989	3.46037	5.30314	3.4541	2.87922	3.72505	2	0.4803	0.3782	0.2046	1.3187	0.9345	0.7827	0.3898
19	0.203252	0.151324	0.141414	0.287293	0.0273973	0.0918836	0.157576	0.112245	0.198783	0.149178	0.12943	0.123648	0.536174	0.25825	0.22946	0.0217273	0.448893	0.201481	0.0740349	0.641552	0.534996	71.5726	4.9523	4.71648	26.2158	10.6121	9.27574	0.78608	20.7132	8.01802	2.75128	33.8014	26.1372	3.06686	4.0479	3.76596	2.64657	3.39877	4.29385	3.60617	2.64693	2	0.354	0.2343	0.164	0.7709	0.7916	0.5167	0.3555
20	0.389313	0.454389	0.364865	0.349788	0.174603	0.381818	0.309985	0.13834	0.46202	0.399658	0.302272	0.401571	0.626922	0.36882	0.34598	0.177203	0.532265	0.317096	0.179015	0.683681	0.63154	71.9656	12.8131	18.0798	32.8581	16.2719	15.0534	6.99611	26.0979	13.5599	7.07472	37.3781	33.2119	0.962114	0.338793	0.282722	0.849508	2.33011	0.752558	0.264329	1.57833	2	0.3617	0.2279	0.1888	1.1845	0.6838	0.438	0.3378
21	0.618898	0.403008	0.467351	0.180139	0.518363	0.388071	0.516061	0.0426743	0.419805	0.422555	0.38564	0.356132	0.833961	0.692921	0.133869	0.186667	0.814626	0.61328	0.0261947	0.882565	0.867587	109.58	26.1765	23.7396	78.3722	58.0913	7.8608	11.2802	75.3065	48.4618	1.45425	86.5474	83.9533	0.14757	1.64275	1.26019	0.366152	0.172397	1.6524	1.05755	1.10085	2	0.4459	0.3524	0.1357	1.6519	0.7923	0.6266	0.2578
22	0	0	0	0	0	0	0	0	0	0	0	0.583896	0.759782	0.425188	0.485556	0.239018	0.593395	0.281211	0.1875	0.874019	0.693819	53.5714	0	22.0888	32.8188	14.4639	17.1758	7.27124	22.5998	8.76479	5.54186	41.5836	28.4561	-	-	-	-	-	0	0	0	2	0.3361	0.3708	0.1925	0.9058	0.7302	0.8307	0.4329
23	0.616889	0.700519	0.629659	0.363281	0.274556	0.617385	0.547152	0.0189959	0.712465	0.620228	0.700389	0.46525	0.862495	0.576452	0.370732	0.171116	0.713529	0.416123	0.0251293	0.896324	0.733049	52.5101	28.2989	15.9181	39.815	21.2635	11.9484	4.913	29.1243	13.7957	0.668168	42.6448	30.382	0.486925	0.438358	0.523642	0.543528	0.607412	0.609873	0.57031	1.79725	2	0.4179	0.4006	0.154	0.8422	0.7696	0.7312	0.2799
24	0.647134	0.793233	0.737548	0.764977	0	0.126733	0.0407332	0	0.766724	0.149254	0.736927	0.588129	0.871316	0.85485	0.888102	0	0.112981	0.0806846	0.0101394	0.948426	0.180765	30.8536	18.0012	12.8524	23.8182	23.0321	24.6436	0	1.84729	1.29703	0.157216	27.8272	3.06571	0.257931	0.346124	0.364378	0.427554	-	0.539595	1.80919	2.65268	2	0.4709	0.7069	0.1766	1.3808	0.8789	1.1818	0.4141
Median	0.361323	0.486415	0.426278	0.277526	0.0878016	0.382956	0.269647	0.0502684	0.486288	0.42912	0.461114	0.458947	0.736021	0.535171	0.323497	0.0868063	0.618896	0.372171	0.0612255	0.849804	0.70638	52.4708	13.2848	14.0119	25.5869	21.0669	11.3196	1.88659	22.8946	13.3044	1.74903	35.5898	26.9429	0.711422	0.63254	0.608433	0.966792	0.934132	0.713988	0.700217	1.42945	2	0.39085	0.34495	0.1703	1.0394	0.80875	0.6476	0.3837
IQR	0.535983	0.515725	0.524564	0.331473	0.199591	0.466219	0.477936	0.0582783	0.562328	0.499186	0.544331	0.366242	0.29589	0.309946	0.225588	0.170858	0.348465	0.224853	0.0623444	0.220581	0.298235	41.9865	23.9558	20.6936	23.2188	16.999	12.6952	6.63255	24.2604	11.2115	1.9259	22.0299	20.8508	0.675902	0.917017	1.03721	0.852941	0.960467	0.901566	1.31145	1.13564	0	0.09285	0.158875	0.0521	0.278525	0.155625	0.2472	0.17075
Mean	0.356966	0.429906	0.391245	0.259485	0.177884	0.338364	0.3205	0.0530617	0.443666	0.392889	0.41367	0.43611	0.678479	0.542331	0.344949	0.157185	0.542044	0.398477	0.0612742	0.770129	0.65348	62.0954	21.6467	22.2755	35.0592	25.5017	14.7406	8.9433	25.8391	18.2059	2.20102	41.415	33.32	1.26395	1.07782	1.18529	1.31068	1.42093	1.12877	1.19075	1.51546	2	0.399004	0.350158	0.173958	1.04861	0.836229	0.719375	0.376133
StD	0.279314	0.281055	0.277401	0.204959	0.232687	0.256522	0.274346	0.0440091	0.2981	0.296351	0.295873	0.253488	0.226155	0.213171	0.231209	0.196637	0.263655	0.212326	0.048961	0.184169	0.229467	37.0358	27.7113	26.8651	28.9996	24.4703	14.9235	22.0595	23.3812	23.241	2.27997	31.105	29.1989	1.28846	0.94828	1.04945	0.971474	1.19904	0.995337	1.0455	0.855544	0	0.0591136	0.132834	0.0375979	0.203152	0.122341	0.252515	0.106677
[truncated: 10 more columns]

## Sheet: S8 TSEG2.0
	Dice similarity coefficient																					VOI Volume [cm³]												Distance [cm]								VOI Threshold
Patient	PET tCho/tNAA	PET Gln/tNAA	PET Gly/tNAA	PET Ins/tNAA	PET tCho/tCr	PET Gln/tCr	PET Gly/tCr	PET Ins/tCr	PET Sum/tNAA	PET Sum/tCr	T-seg PET	T-seg tCho/tNAA	T-seg Gln/tNAA	T-seg Gly/tNAA	T-seg Ins/tNAA	T-seg tCho/tCr	T-seg Gln/tCr	T-seg Gly/tCr	T-seg Ins/tCr	T-seg Sum/tNAA	T-seg Sum/tCr	T-seg	PET	tCho/tNAA	Gln/tNAA	Gly/tNAA	Ins/tNAA	tCho/tCr	Gln/tCr	Gly/tCr	Ins/tCr	Sum/tNAA	Sum/tCr	PET tCho/tNAA	PET Gln/tNAA	PET Gly/tNAA	PET Ins/tNAA	PET tCho/tCr	PET Gln/tCr	PET Gly/tCr	PET Ins/tCr	PET TBR	tCho/tNAA	Gln/tNAA	Gly/tNAA	Ins/tNAA	tCho/tCr	Gln/tCr	Gly/tCr
1	0.699523	0.673138	0.677938	0.324446	0.657789	0.515403	0.674443	0.0794393	0.701635	0.69515	0.727354	0.765901	0.71227	0.712017	0.34522	0.790509	0.580006	0.727273	0.0947443	0.673651	0.715539	150.416	202.337	176.475	178.244	181.231	77.7433	131.197	115.357	171.68	16.3505	247.261	212.556	0.475819	0.376028	0.430663	0.950059	0.335667	0.223921	0.387151	1.18331	2	0.4896	0.5702	0.157	0.9978	0.897	1.0384	0.2954
2	0.0398482	0.277931	0.193056	0.0043573	0.0248307	0.288469	0.196674	0.00942285	0.29351	0.308096	0.0986622	0.5	0.317641	0.390099	0.180328	0.214912	0.311802	0.306401	0.00954654	0.303243	0.297587	15.0534	31.9542	9.47226	67.6029	24.6436	4.12692	2.86919	65.8735	22.4033	1.41494	74.6383	72.9089	0.80939	0.776352	0.580867	0.312435	0.927391	0.880465	0.772541	1.61574	2	0.456	0.3231	0.1322	1.2009	0.71	0.501	0.2016
3	0.431804	0.403749	0.393327	0.25802	0.0971586	0.333174	0.357143	0.0626632	0.412466	0.406743	0.509376	0.298446	0.306022	0.317917	0.168182	0.0649351	0.275168	0.298159	0.0609418	0.362668	0.365877	50.8594	39.2647	24.9973	61.3928	50.2698	18.3157	3.61597	42.8414	36.6706	5.8956	89.3773	70.3149	0.977075	0.859415	0.681611	1.18449	0.388715	0.75095	0.57859	1.30805	2	0.4542	0.4148	0.1486	1.0438	0.7843	0.6898	0.2606
4	0.252101	0.454971	0.466118	0.00773694	0.113852	0.462121	0.506058	0.015625	0.391681	0.418009	0.563154	0.214612	0.561308	0.589247	0.0100251	0.0915842	0.581494	0.640143	0.0151324	0.502897	0.552907	29.9496	18.9052	4.48066	56.5978	43.1558	1.41494	1.80798	53.7286	36.2383	1.21842	71.8084	64.0262	0.873576	1.02014	0.89715	2.56809	0.919405	0.972129	0.788237	1.86239	2	0.4148	0.3375	0.1172	1.2092	0.6987	0.5521	0.205
5	0	0.00901307	0.0127592	0	0	0.00820092	0.0150943	0	0.00805153	0.00890076	0.00740741	0.45336	0.323907	0.229885	0.565615	0.0130293	0.298982	0.158607	0.0617886	0.310576	0.282806	20.5167	0.707472	18.6694	86.5081	23.9361	18.1191	3.61597	75.9746	20.1236	3.65527	96.9237	87.6086	2.0746	1.96958	1.96352	2.27356	2.89876	2.05614	2.08797	2.73844	2	0.4164	0.245	0.0914	1.1822	0.7462	0.4162	0.1682
6	0.186008	0.113648	0.0887728	0.142198	0.0706402	0.0975057	0.0930521	0.0461216	0.110562	0.101218	0.10166	0.190292	0.285049	0.25705	0.271895	0.0391061	0.0807774	0.219737	0.0595568	0.418605	0.246865	105.374	10.6121	37.1423	63.3974	64.6551	31.9542	7.19263	24.054	52.746	8.13593	124.476	73.2627	3.2787	3.02042	3.32448	3.08064	2.77711	2.87057	3.20353	2.71801	2	0.2863	0.403	0.1298	0.955	0.8538	1.265	0.3776
7	0.116711	0.255941	0.44665	0.212766	0.0843672	0.255242	0.422782	0.0645161	0.305411	0.306675	0.692174	0.0956938	0.280176	0.460449	0.195695	0.0585586	0.260105	0.385744	0.0673684	0.329496	0.303732	12.1056	10.4942	4.32344	32.5044	21.1849	7.97871	5.34534	32.6223	25.3904	6.56377	42.5269	48.9728	0.839042	0.877102	0.853766	0.98292	0.957613	0.739599	0.786763	1.0986	2	0.3424	0.1966	0.1555	0.8217	1.1452	0.6342	0.5594
8	0.533937	0.630207	0.509735	0.188263	0.421365	0.623141	0.477639	0.0552632	0.633969	0.642217	0.505814	0.406677	0.433427	0.356195	0.148936	0.388156	0.443818	0.343623	0.0430712	0.419717	0.438501	76.8786	112.409	52.6281	119.72	65.2446	22.8749	33.2905	104.313	58.0913	7.07472	136.817	124.436	0.315926	0.260264	0.392994	0.976379	0.392252	0.0534152	0.20381	0.765312	2	0.3947	0.2696	0.2273	1.0674	0.8609	0.5859	0.4776
9	0.323404	0.305665	0.31136	0.262326	0.0668524	0.257396	0.162791	0.049062	0.299397	0.260689	0.350056	0.387981	0.423474	0.379888	0.331664	0.104167	0.434909	0.263759	0.0876325	0.431535	0.450974	49.4444	21.0669	25.1153	68.4283	34.9806	21.1849	7.15333	58.6416	26.2551	6.17073	83.1673	73.6164	0.854245	0.913802	1.05818	0.969976	1.44031	0.965696	1.32498	1.44719	2	0.3658	0.2095	0.191	1.0518	1.02	0.564	0.5126
10	0.496067	0.429144	0.428965	0.414815	0.510338	0.201177	0.35158	0.110626	0.411431	0.407169	0.540541	0.433603	0.343408	0.39003	0.354207	0.432231	0.152542	0.328332	0.0775305	0.370281	0.368952	49.0907	48.3439	101.562	69.2536	94.4082	31.2467	35.295	25.1153	39.9722	5.65978	145.582	67.878	0.521406	0.876241	0.654986	0.429754	0.724867	1.13177	0.44185	1.20177	2	0.5038	0.3879	0.2288	1.0368	1.0916	0.8403	0.512
11	0.363535	0.473648	0.316757	0.364667	0.0716065	0.418682	0.196342	0.0578616	0.488175	0.431467	0.438984	0.623927	0.54144	0.546355	0.586427	0.126733	0.535631	0.374838	0.0982015	0.529789	0.527465	124.712	112.016	99.6749	229.535	97.4346	102.898	14.228	196.834	57.7376	12.9703	255.279	213.735	1.03401	0.860142	0.878294	0.755524	1.48518	0.961408	1.2113	1.53888	2	0.3046	0.1552	0.1565	0.8256	0.8508	0.4247	0.4625
12	0	0.00566572	0.00597015	0	0.027027	0.00486027	0.00542005	0.0232558	0.00658617	0.00556586	0.005	0.0305164	0.198667	0.0726306	0.0199557	0.00921659	0.191713	0.0963027	0.00227273	0.194721	0.193376	31.3253	0.117912	2.16172	27.6307	13.0489	4.12692	2.79058	32.2293	14.3853	3.26223	35.688	42.2518	1.10283	1.68764	1.94468	2.02362	2.21019	1.92195	2.01766	1.46716	2	0.4521	0.3778	0.2407	1.042	0.9194	0.7742	0.4865
13	0.444134	0.443669	0.368237	0.314103	0.0413574	0.389	0.225649	0.04769	0.432094	0.406543	0.572643	0.478328	0.506015	0.382875	0.339124	0.0267045	0.386936	0.171908	0.0296134	0.509415	0.408104	133.83	69.6074	71.1009	189.602	76.407	65.2839	4.51996	87.6086	34.902	9.51157	218.923	110.601	1.24768	1.24581	1.1891	2.00941	2.04085	1.38645	1.4596	2.86117	2	0.3764	0.2702	0.1948	0.7958	0.9113	0.661	0.4622
14	0.119339	0.254782	0.191543	0.19605	0.0585162	0.230941	0.16285	0.0365752	0.218546	0.197761	0.48465	0.226619	0.429343	0.367847	0.204405	0.0365591	0.375079	0.264336	0.0493827	0.41774	0.366917	65.7556	30.2641	43.5095	72.4766	78.4901	23.4645	7.34985	57.8948	62.4148	17.0186	126.559	117.205	2.26408	1.63952	1.89138	1.35044	1.6194	1.42108	1.68073	1.29884	2	0.3686	0.4856	0.2092	0.8996	0.6472	0.7676	0.3312
15	0	0.12766	0.0387812	0.0503145	0	0	0.0408163	0	0.0751566	0.03125	0.0585366	0.0151707	0.117117	0.209237	0.100116	0	0.0185615	0.0958773	0	0.268024	0.0993031	29.871	2.35824	1.21842	5.03091	11.8305	3.8911	0.353736	4.00901	11.123	1.53286	16.4684	15.25	5.50409	2.54965	4.13186	4.64142	2.78778	1.42682	2.93874	2.84634	2	0.3662	0.5948	0.2052	1.0528	0.7858	1.341	0.4356
16	0.512558	0.400979	0.43371	0.355717	0.276398	0.457924	0.39404	0.0744777	0.374744	0.429239	0.5088	0.647633	0.552531	0.584669	0.35843	0.214444	0.510702	0.456284	0.0285183	0.514391	0.51072	59.1918	39.0682	45.4354	105.413	75.6602	25.9013	11.5554	73.0268	55.8903	4.20553	133.358	103.959	0.969599	1.24814	1.16244	1.04501	1.09216	1.01959	1.09664	0.843516	2	0.3304	0.2321	0.1588	0.9174	0.7412	0.5337	0.356
17	0.107466	0.172522	0.112598	0.108782	0.0519836	0.143359	0.080597	0.0189702	0.185781	0.149207	0.0637402	0.590929	0.416008	0.453652	0.611592	0.057903	0.393752	0.202438	0.0700389	0.406271	0.396918	43.4309	21.9316	47.5578	115.672	48.5797	47.4399	6.79959	89.9276	30.7357	7.07472	129.546	104.509	1.17367	0.929302	0.998334	1.14867	1.79385	0.974964	1.31594	1.75204	2	0.387	0.2598	0.2148	1.012	0.8252	0.5682	0.4554
18	0.0294985	0.031746	0.0350109	0.0337079	0.031746	0.0343949	0.0628931	0.0388889	0.034458	0.0542827	0.00133958	0.0435931	0.107667	0.143755	0.0365774	0.0107383	0.0765027	0.117647	0.0156352	0.16309	0.129611	52.4315	6.24934	7.07472	68.0352	47.6364	7.74289	6.13142	55.4579	62.4934	7.9001	103.252	105.256	3.57184	2.98257	3.1414	3.45746	2.08839	2.97488	2.08586	2.00434	2	0.4803	0.3782	0.2046	1.3187	0.9345	0.7827	0.3898
19	0.0995475	0.0563041	0.0836601	0.125819	0.026975	0.0391459	0.0846047	0.0380228	0.0775316	0.0597813	0.117812	0.100545	0.235731	0.178042	0.155827	0.0197824	0.216205	0.13854	0.061082	0.262235	0.236739	71.5726	12.4987	22.2461	150.849	47.6364	47.4792	7.9001	120.034	44.1777	18.5122	186.222	149.237	2.42096	2.8659	2.81198	1.96849	3.62082	3.27855	3.06108	3.11507	2	0.354	0.2343	0.164	0.7709	0.7916	0.5167	0.3555
20	0.257726	0.497239	0.287624	0.260916	0.0687994	0.406232	0.237087	0.0919023	0.525905	0.438356	0.148486	0.317789	0.329978	0.250076	0.256961	0.163453	0.301407	0.219535	0.15107	0.320742	0.321476	71.9656	100.618	41.8195	127.188	58.1699	45.1996	13.6385	101.208	51.5668	21.6958	161.107	134.656	0.72796	0.677108	1.20499	0.924568	0.720384	1.06131	1.39549	1.92044	2	0.3617	0.2279	0.1888	1.1845	0.6838	0.438	0.3378
21	0.355975	0.290598	0.301055	0.104377	0.250831	0.28757	0.306566	0.0273684	0.283049	0.292592	0.29554	0.316065	0.576384	0.470401	0.11611	0.180844	0.593281	0.431572	0.0249242	0.507432	0.533533	109.58	67.5636	40.6403	162.365	137.407	25.8227	15.1713	144.285	115.004	7.11402	231.54	205.128	1.49471	1.08495	1.33619	1.75945	1.7879	1.07371	1.31911	2.91397	2	0.4459	0.3524	0.1357	1.6519	0.7923	0.6266	0.2578
22	0.00633914	0.00474834	0.0071599	0.0174165	0.008	0.00540541	0.0134003	0.04	0.00669643	0.00979325	0	0.566532	0.482798	0.33592	0.428012	0.230817	0.40593	0.228718	0.170599	0.523633	0.453776	53.5714	0.39304	24.4078	82.3812	32.5437	26.6874	9.43296	57.7769	23.0714	11.3982	105.256	71.8477	4.03074	3.9509	3.70826	3.70261	3.68371	4.42892	3.97503	3.29537	2	0.3361	0.3708	0.1925	0.9058	0.7302	0.8307	0.4329
23	0.346974	0.550332	0.402452	0.277046	0.134005	0.485415	0.327476	0.0686275	0.568977	0.49226	0.456853	0.434084	0.589983	0.471871	0.300247	0.166113	0.485742	0.346838	0.0217949	0.549506	0.455241	52.5101	71.3761	20.8311	82.4598	37.6139	27.0805	6.64238	67.4064	27.0412	8.8041	102.701	80.9662	0.402912	0.277116	0.33962	1.11221	0.335589	0.534043	0.511988	1.95073	2	0.4179	0.4006	0.154	0.8422	0.7696	0.7312	0.2799
24	0.576714	0.648415	0.53446	0.638235	0	0.0826033	0.0365682	0	0.502335	0.086444	0.711733	0.544093	0.725314	0.643602	0.763238	0	0.0868762	0.0663984	0.00968523	0.640724	0.119908	30.8536	19.7306	16.3898	34.8233	40.7189	33.7228	1.29703	11.6733	8.21454	1.61146	56.0082	20.2809	0.413114	0.261328	0.654507	0.408923	2.77212	1.67539	2.82044	1.73498	2	0.4709	0.7069	0.1766	1.3808	0.8789	1.1818	0.4141
Median	0.254914	0.298132	0.306208	0.192156	0.0678259	0.256319	0.196508	0.0430608	0.302404	0.299634	0.39452	0.397329	0.419741	0.381382	0.264428	0.0782596	0.343441	0.264048	0.0544698	0.418172	0.367934	52.4708	26.0979	25.0563	77.4289	48.1081	25.862	6.97646	62.2575	36.4545	7.07472	114.866	84.2874	1.00554	0.974723	1.11031	1.16658	1.55229	1.06751	1.32205	1.74351	2	0.39085	0.34495	0.1703	1.0394	0.80875	0.6476	0.3837
IQR	0.350264	0.335484	0.342656	0.240147	0.0918762	0.337605	0.2768	0.040942	0.34381	0.341038	0.427236	0.302491	0.243434	0.215462	0.201159	0.16427	0.244217	0.185255	0.0516569	0.192459	0.180322	41.9865	57.4919	31.3056	58.6907	41.4755	21.008	8.46019	52.461	31.5415	5.91525	68.4283	49.3069	1.33294	0.919477	1.27443	1.1211	1.4799	0.795858	1.30318	1.41736	0	0.09285	0.158875	0.0521	0.278525	0.155625	0.2472	0.17075
Mean	0.262467	0.312988	0.276987	0.194253	0.128935	0.25114	0.226315	0.0440158	0.306173	0.276642	0.33168	0.361766	0.408152	0.383071	0.285366	0.143354	0.333247	0.286792	0.0545888	0.413766	0.365701	62.0954	43.7454	39.1222	94.0463	58.6203	30.0708	14.1331	70.7456	45.347	8.11464	123.937	98.7693	1.55742	1.38373	1.50964	1.66817	1.65835	1.44932	1.56104	1.89507	2	0.399004	0.350158	0.173958	1.04861	0.836229	0.719375	0.376133
StD	0.208811	0.209636	0.191489	0.158039	0.16941	0.186256	0.178342	0.0288184	0.205346	0.200457	0.249636	0.208478	0.16447	0.158488	0.192579	0.177046	0.169449	0.160371	0.0431642	0.12871	0.148437	37.0358	47.5494	39.2993	54.5063	38.6148	24.1685	25.8662	43.5051	34.5774	5.52858	64.4284	53.0139	1.30367	0.984512	1.09371	1.10473	1.00762	1.00673	0.998795	0.737942	0	0.0591136	0.132834	0.0375979	0.203152	0.122341	0.252515	0.106677
[truncated: 10 more columns]

## Sheet: S9 Cor_TSEG1.15
	Grade	IDH mut	DSC PET tCho/tNAA	DSC PET Gln/tNAA	DSC PET Gly/tNAA	DSC PET Ins/tNAA	DSC PET tCho/tCr	DSC PET Gln/tCr	DSC PET Gly/tCr	DSC PET Ins/tCr	DSC PET Sum/tNAA	DSC PET Sum/tCr	T-mask PET	DSC T-mask tCho/tNAA	DSC T-mask Gln/tNAA	DSC T-mask Gly/tNAA	DSC T-mask Ins/tNAA	DSC T-mask tCho/tCr	DSC T-mask Gln/tCr	DSC T-mask Gly/tCr	DSC T-mask Ins/tCr	DSC T-mask Sum/tNAA	DSC T-mask Sum/tCr	Volume T-mask	Volume PET	Volume tCho/tNAA	Volume Gln/tNAA	Volume Gly/tNAA	Volume Ins/tNAA	Volume tCho/tCr	Volume Gln/tCr	Volume Gly/tCr	Volume Ins/tCr	Volume Sum/tNAA	Volume Sum/tCr	Distance PET tCho/tNAA	Distance PET Gln/tNAA	Distance PET Gly/tNAA	Distance PET Ins/tNAA	Distance PET tCho/tCr	Distance PET Gln/tCr	Distance PET Gly/tCr	Distance PET Ins/tCr	Median PET TBR	Median tCho/tNAA	Median Gln/tNAA	Median Gly/tNAA	Median Ins/tNAA	Median tCho/tCr
Grade	1	-0.259281	-0.29294	-0.261335	-0.219601	-0.558825	0.224425	-0.095077	-0.0401739	-0.445892	-0.358937	-0.236762	-0.434475	-0.229949	-0.0297817	-0.120058	-0.542113	0.28358	0.17129	0.120671	-0.390138	-0.224029	0.0925367	0.0407098	-0.141728	-0.0463322	0.0395129	0.00148215	-0.253543	0.151797	0.0870087	0.081413	-0.27788	-0.00247368	0.0590077	0.249132	0.244197	0.267091	0.505857	-0.183905	0.0665866	0.200235	0.322519	0.236636	0.126801	-0.278753	-0.0221218	-0.380819	0.378426
IDH mut	-0.259281	1	0.0782221	-0.0554673	-0.271568	0.179847	0.0575968	-0.0383239	-0.252068	0.352363	-0.0347416	-0.0555302	-0.0584186	0.124932	-0.165592	-0.399006	0.235066	0.126905	-0.0794016	-0.351648	0.389814	-0.252898	-0.201034	0.24293	0.227772	0.24099	0.147187	0.0516527	0.31902	0.156163	0.153306	0.0552333	0.426967	0.176162	0.171873	-0.115451	-0.0627493	0.220431	-0.166076	-0.266146	-0.021285	0.198554	-0.440661	-0.159962	0.0655782	-0.147209	0.0523243	-0.184012	-0.19134
DSC PET tCho/tNAA	-0.29294	0.0782221	1	0.881084	0.670135	0.796288	0.603213	0.786088	0.547153	0.461565	0.812496	0.831447	0.716068	0.76826	0.529423	0.385571	0.546633	0.345594	0.365354	0.199906	0.195645	0.34042	0.349222	0.402651	0.635322	0.589551	0.50177	0.504884	0.560899	0.42044	0.46644	0.41246	0.307652	0.447571	0.453904	-0.845214	-0.60701	-0.537407	-0.64363	0.00969	-0.539671	-0.550024	0.0280659	0.463696	0.573583	0.531755	0.547974	0.43292	0.24136
DSC PET Gln/tNAA	-0.261335	-0.0554673	0.881084	1	0.827983	0.660829	0.499759	0.935852	0.73927	0.378397	0.946341	0.973755	0.874766	0.572689	0.584306	0.519169	0.338045	0.215507	0.468013	0.373028	0.0697914	0.399473	0.436116	0.204207	0.524145	0.391792	0.353652	0.378705	0.337596	0.271753	0.352431	0.307455	0.111402	0.265696	0.287577	-0.78694	-0.780931	-0.701658	-0.610024	0.0454241	-0.696936	-0.698762	6.96655e-05	0.613417	0.435035	0.562587	0.509385	0.368521	0.242564
DSC PET Gly/tNAA	-0.219601	-0.271568	0.670135	0.827983	1	0.524212	0.430405	0.716872	0.922231	0.129679	0.873049	0.868102	0.874825	0.451997	0.436212	0.827367	0.270093	0.228095	0.2499	0.675134	-0.110542	0.482759	0.385728	0.0932746	0.443364	0.322376	0.25754	0.414131	0.225411	0.310371	0.24117	0.358196	-0.00887118	0.194139	0.210795	-0.615978	-0.658176	-0.865684	-0.577444	0.0889321	-0.479931	-0.82076	0.0719497	0.673969	0.421308	0.557136	0.547193	0.285656	0.429804
DSC PET Ins/tNAA	-0.558825	0.179847	0.796288	0.660829	0.524212	1	0.162307	0.484023	0.291677	0.637562	0.718635	0.649453	0.678426	0.5834	0.208655	0.228812	0.846447	-0.0339432	-0.0103356	-0.0844304	0.440442	0.251128	0.0574457	0.203868	0.437283	0.380491	0.234426	0.235406	0.537704	0.140567	0.17272	0.107385	0.335115	0.228531	0.194892	-0.672427	-0.433818	-0.438352	-0.774047	0.125452	-0.253453	-0.396694	-0.0863053	0.2312	0.293659	0.348289	0.291154	0.408373	0.130143
DSC PET tCho/tCr	0.224425	0.0575968	0.603213	0.499759	0.430405	0.162307	1	0.541543	0.603345	0.173361	0.408265	0.518898	0.368452	0.544349	0.470874	0.382833	0.0191677	0.847472	0.45857	0.567174	0.0163937	0.315482	0.537553	0.405066	0.545954	0.562273	0.542775	0.608923	0.326711	0.717379	0.560317	0.656924	0.274328	0.493062	0.556489	-0.494553	-0.308822	-0.306958	-0.15181	-0.505934	-0.336589	-0.318655	-0.0498867	0.532021	0.70857	0.140622	0.510041	-0.0998641	0.49224
DSC PET Gln/tCr	-0.095077	-0.0383239	0.786088	0.935852	0.716872	0.484023	0.541543	1	0.705452	0.374722	0.803291	0.913166	0.706604	0.530072	0.66924	0.450232	0.182885	0.293797	0.689877	0.400921	0.0801597	0.346861	0.575534	0.179195	0.440491	0.352207	0.362043	0.352219	0.25153	0.274751	0.41293	0.30974	0.108299	0.237127	0.300418	-0.719663	-0.752685	-0.603607	-0.445825	0.0086555	-0.806346	-0.634153	-0.0493446	0.604785	0.434159	0.526307	0.522051	0.315674	0.223792
DSC PET Gly/tCr	-0.0401739	-0.252068	0.547153	0.73927	0.922231	0.291677	0.603345	0.705452	1	0.109794	0.769582	0.818407	0.776064	0.349742	0.423536	0.795866	0.036342	0.403583	0.336229	0.837434	-0.1327	0.446943	0.485711	0.101701	0.423816	0.301721	0.268433	0.442438	0.119472	0.410541	0.277156	0.460749	0.00203607	0.208868	0.250777	-0.505149	-0.600747	-0.789248	-0.386469	-0.0979167	-0.502321	-0.763162	-0.0107498	0.73252	0.463437	0.382026	0.564266	0.0518097	0.514695
DSC PET Ins/tCr	-0.445892	0.352363	0.461565	0.378397	0.129679	0.637562	0.173361	0.374722	0.109794	1	0.388138	0.422502	0.355406	0.383038	0.167256	-0.0773052	0.615786	0.0519196	0.153242	-0.123445	0.887513	0.156194	0.21548	0.0377719	0.158663	0.14449	0.0599862	0.0214582	0.30501	0.0619565	0.0657421	0.0106103	0.581949	0.0665056	0.0822595	-0.372576	-0.19737	-0.0712006	-0.410577	-0.0553116	-0.218701	-0.0729681	-0.439421	0.00510802	0.182353	0.0693524	0.173669	0.22853	-0.0633787
DSC PET Sum/tNAA	-0.358937	-0.0347416	0.812496	0.946341	0.873049	0.718635	0.408265	0.803291	0.769582	0.388138	1	0.966506	0.967124	0.466183	0.380359	0.533794	0.386586	0.115293	0.204729	0.370659	0.0854396	0.36732	0.265183	0.16785	0.522097	0.333136	0.262147	0.32805	0.322431	0.214696	0.230305	0.256729	0.101244	0.220284	0.212168	-0.700333	-0.749811	-0.76755	-0.664506	0.0331002	-0.562447	-0.735014	-0.0120683	0.597024	0.340587	0.450088	0.42089	0.277153	0.278627
DSC PET Sum/tCr	-0.236762	-0.0555302	0.831447	0.973755	0.868102	0.649453	0.518898	0.913166	0.818407	0.422502	0.966506	1	0.910572	0.502297	0.487083	0.54255	0.309522	0.226006	0.393454	0.444263	0.102935	0.368608	0.417149	0.164026	0.502871	0.344531	0.295412	0.352409	0.286627	0.2628	0.297282	0.299622	0.106924	0.22285	0.249246	-0.723989	-0.769955	-0.747867	-0.592303	-0.00621463	-0.675128	-0.74255	-0.0340575	0.639866	0.412327	0.458675	0.484214	0.268261	0.308139
T-mask PET	-0.434475	-0.0584186	0.716068	0.874766	0.874825	0.678426	0.368452	0.706604	0.776064	0.355406	0.967124	0.910572	1	0.418057	0.360913	0.61151	0.39702	0.108419	0.146087	0.447967	0.0926308	0.469648	0.291817	0.0910698	0.48702	0.279756	0.210904	0.320836	0.264222	0.215769	0.176256	0.262629	0.0706894	0.180381	0.168464	-0.607246	-0.701833	-0.790105	-0.635676	-0.0357405	-0.467453	-0.722518	-0.064395	0.597632	0.335665	0.426791	0.363712	0.224502	0.299761
DSC T-mask tCho/tNAA	-0.229949	0.124932	0.76826	0.572689	0.451997	0.5834	0.544349	0.530072	0.349742	0.383038	0.466183	0.502297	0.418057	1	0.747271	0.481213	0.684616	0.628141	0.510494	0.266955	0.379007	0.658804	0.590702	0.290335	0.450951	0.58585	0.461495	0.464661	0.539978	0.487732	0.416428	0.378428	0.402786	0.410636	0.409968	-0.825879	-0.430339	-0.471025	-0.60448	-0.184435	-0.436641	-0.459143	-0.199041	0.272019	0.602721	0.546577	0.447095	0.418746	0.152142
DSC T-mask Gln/tNAA	-0.0297817	-0.165592	0.529423	0.584306	0.436212	0.208655	0.470874	0.66924	0.423536	0.167256	0.380359	0.487083	0.360913	0.747271	1	0.604365	0.29303	0.529826	0.891141	0.50204	0.15304	0.795002	0.901654	0.0583656	0.223307	0.326446	0.36045	0.357381	0.196743	0.327423	0.39622	0.318545	0.125409	0.231049	0.283783	-0.645691	-0.444443	-0.400618	-0.286998	-0.16105	-0.565514	-0.381479	-0.108926	0.37038	0.464901	0.59927	0.344784	0.348114	0.0846019
DSC T-mask Gly/tNAA	-0.120058	-0.399006	0.385571	0.519169	0.827367	0.228812	0.382833	0.450232	0.795866	-0.0773052	0.533794	0.54255	0.61151	0.481213	0.604365	1	0.232745	0.376198	0.375209	0.869343	-0.135392	0.769309	0.623641	-0.0219726	0.256103	0.249796	0.230329	0.425729	0.106204	0.34019	0.224275	0.395052	-0.046813	0.162843	0.188185	-0.430607	-0.375716	-0.722602	-0.348274	-0.0190058	-0.255632	-0.635083	0.056152	0.54887	0.414365	0.552593	0.416273	0.222233	0.399702
DSC T-mask Ins/tNAA	-0.542113	0.235066	0.546633	0.338045	0.270093	0.846447	0.0191677	0.182885	0.036342	0.615786	0.386586	0.309522	0.39702	0.684616	0.29303	0.232745	1	0.069938	0.00897708	-0.116784	0.646157	0.468927	0.172398	0.0889717	0.237375	0.322464	0.153657	0.142779	0.519849	0.123335	0.0795935	0.0181331	0.439222	0.166836	0.119334	-0.558964	-0.150849	-0.261072	-0.684188	0.00763792	-0.017958	-0.182285	-0.258273	0.0196111	0.234483	0.281456	0.135447	0.364393	0.0206845
DSC T-mask tCho/tCr	0.28358	0.126905	0.345594	0.215507	0.228095	-0.0339432	0.847472	0.293797	0.403583	0.0519196	0.115293	0.226006	0.108419	0.628141	0.529826	0.376198	0.069938	1	0.486188	0.534884	0.09777	0.440366	0.60498	0.244508	0.342951	0.485261	0.410616	0.474141	0.247306	0.696447	0.418998	0.524161	0.266257	0.364315	0.415984	-0.468724	-0.247373	-0.276141	-0.179982	-0.632566	-0.299965	-0.276014	-0.267868	0.34396	0.662056	0.115133	0.395628	-0.131793	0.409835
DSC T-mask Gln/tCr	0.17129	-0.0794016	0.365354	0.468013	0.2499	-0.0103356	0.45857	0.689877	0.336229	0.153242	0.204729	0.393454	0.146087	0.510494	0.891141	0.375209	0.00897708	0.486188	1	0.42849	0.0994413	0.509761	0.876344	0.0300017	0.116954	0.218246	0.30844	0.261273	0.0557484	0.262727	0.407771	0.266954	0.0807192	0.15198	0.251246	-0.473636	-0.390241	-0.196937	-0.0496601	-0.196434	-0.645263	-0.227403	-0.131176	0.3328	0.382987	0.442548	0.320265	0.213091	0.0536884
DSC T-mask Gly/tCr	0.120671	-0.351648	0.199906	0.373028	0.675134	-0.0844304	0.567174	0.400921	0.837434	-0.123445	0.370659	0.444263	0.447967	0.266955	0.50204	0.869343	-0.116784	0.534884	0.42849	1	-0.195913	0.613783	0.667538	-0.000334555	0.226435	0.208306	0.2315	0.440488	-0.0361721	0.446658	0.259824	0.505706	-0.0481653	0.172336	0.230892	-0.244989	-0.27437	-0.551072	-0.0680357	-0.24242	-0.251355	-0.493215	-0.0201506	0.593931	0.437331	0.282832	0.422522	-0.0975889	0.504099
DSC T-mask Ins/tCr	-0.390138	0.389814	0.195645	0.0697914	-0.110542	0.440442	0.0163937	0.0801597	-0.1327	0.887513	0.0854396	0.102935	0.0926308	0.379007	0.15304	-0.135392	0.646157	0.09777	0.0994413	-0.195913	1	0.250968	0.223067	-0.00717145	0.0156368	0.111082	0.0213933	-0.036076	0.288281	0.0572551	0.0128277	-0.0452927	0.652524	0.0519334	0.0496399	-0.218797	0.0435871	0.0979176	-0.277188	-0.162726	-0.00803256	0.123258	-0.524767	-0.189174	0.0875781	-0.0255296	0.0334948	0.150602	-0.141778
DSC T-mask Sum/tNAA	-0.224029	-0.252898	0.34042	0.399473	0.482759	0.251128	0.315482	0.346861	0.446943	0.156194	0.36732	0.368608	0.469648	0.658804	0.795002	0.769309	0.468927	0.440366	0.509761	0.613783	0.250968	1	0.786773	-0.0556857	0.164346	0.2301	0.214796	0.30608	0.17212	0.276301	0.190017	0.26987	0.13916	0.16775	0.165839	-0.44702	-0.233786	-0.487658	-0.311136	-0.240118	-0.200432	-0.374558	-0.175285	0.32745	0.33608	0.41586	0.14362	0.178256	0.146309
DSC T-mask Sum/tCr	0.0925367	-0.201034	0.349222	0.436116	0.385728	0.0574457	0.537553	0.575534	0.485711	0.21548	0.265183	0.417149	0.291817	0.590702	0.901654	0.623641	0.172398	0.60498	0.876344	0.667538	0.223067	0.786773	1	-0.0612235	0.108959	0.210789	0.251458	0.304702	0.0502234	0.33944	0.313597	0.323253	0.115624	0.13536	0.218061	-0.465114	-0.297264	-0.312163	-0.106377	-0.354999	-0.465849	-0.28049	-0.196216	0.390379	0.448162	0.354684	0.268245	0.107482	0.223914
Volume T-mask	0.0407098	0.24293	0.402651	0.204207	0.0932746	0.203868	0.405066	0.179195	0.101701	0.0377719	0.16785	0.164026	0.0910698	0.290335	0.0583656	-0.0219726	0.0889717	0.244508	0.0300017	-0.000334555	-0.00717145	-0.0556857	-0.0612235	1	0.889947	0.892302	0.931702	0.843609	0.835487	0.683375	0.886436	0.783469	0.642636	0.967931	0.945989	-0.151436	-0.0016632	0.00646693	0.0462768	-0.030982	-0.029302	0.0184893	0.285718	0.309203	0.405545	0.162768	0.420399	-0.106656	0.258791
Volume PET	-0.141728	0.227772	0.635322	0.524145	0.443364	0.437283	0.545954	0.440491	0.423816	0.158663	0.522097	0.502871	0.48702	0.450951	0.223307	0.256103	0.237375	0.342951	0.116954	0.226435	0.0156368	0.164346	0.108959	0.889947	1	0.928155	0.90316	0.89294	0.850796	0.763817	0.851441	0.826278	0.597953	0.915231	0.898426	-0.425461	-0.341215	-0.33872	-0.272547	-0.123759	-0.258137	-0.290382	0.120682	0.55893	0.580933	0.338404	0.576589	-0.0339344	0.406079
Volume tCho/tNAA	-0.0463322	0.24099	0.589551	0.391792	0.322376	0.380491	0.562273	0.352207	0.301721	0.14449	0.333136	0.344531	0.279756	0.58585	0.326446	0.249796	0.322464	0.485261	0.218246	0.208306	0.111082	0.2301	0.210789	0.892302	0.928155	1	0.945435	0.922734	0.902265	0.863156	0.895968	0.854625	0.673621	0.940235	0.934491	-0.468317	-0.207392	-0.230834	-0.264684	-0.189121	-0.186608	-0.184759	0.0370473	0.458357	0.676641	0.367411	0.642657	0.028228	0.436743
Volume Gln/tNAA	0.0395129	0.147187	0.50177	0.353652	0.25754	0.234426	0.542775	0.362043	0.268433	0.0599862	0.262147	0.295412	0.210904	0.461495	0.36045	0.230329	0.153657	0.410616	0.30844	0.2315	0.0213933	0.214796	0.251458	0.931702	0.90316	0.945435	1	0.949328	0.821421	0.806031	0.983145	0.892115	0.625996	0.978885	0.990313	-0.303665	-0.127532	-0.134931	-0.0373467	-0.103418	-0.16105	-0.100752	0.22298	0.449991	0.588598	0.363845	0.558654	0.00157891	0.358659
Volume Gly/tNAA	0.00148215	0.0516527	0.504884	0.378705	0.414131	0.235406	0.608923	0.352219	0.442438	0.0214582	0.32805	0.352409	0.320836	0.464661	0.357381	0.425729	0.142779	0.474141	0.261273	0.440488	-0.036076	0.30608	0.304702	0.843609	0.89294	0.922734	0.949328	1	0.737477	0.885904	0.926467	0.97206	0.547266	0.930233	0.949709	-0.312155	-0.166754	-0.275013	-0.095972	-0.121077	-0.137911	-0.23042	0.203457	0.535339	0.704461	0.432968	0.655461	0.0274334	0.495013
Volume Ins/tNAA	-0.253543	0.31902	0.560899	0.337596	0.225411	0.537704	0.326711	0.25153	0.119472	0.30501	0.322431	0.286627	0.264222	0.539978	0.196743	0.106204	0.519849	0.247306	0.0557484	-0.0361721	0.288281	0.17212	0.0502234	0.835487	0.850796	0.902265	0.821421	0.737477	1	0.61612	0.752616	0.61028	0.800596	0.852106	0.810964	-0.441446	-0.10598	-0.122568	-0.351491	-0.0913123	-0.0613089	-0.0417357	-0.0209148	0.247684	0.401411	0.26812	0.427242	0.0244558	0.188849
Volume tCho/tCr	0.151797	0.156163	0.42044	0.271753	0.310371	0.140567	0.717379	0.274751	0.410541	0.0619565	0.214696	0.2628	0.215769	0.487732	0.327423	0.34019	0.123335	0.696447	0.262727	0.446658	0.0572551	0.276301	0.33944	0.683375	0.763817	0.863156	0.806031	0.885904	0.61612	1	0.785262	0.921033	0.525081	0.78394	0.818307	-0.356256	-0.16662	-0.224039	-0.149731	-0.359194	-0.144723	-0.185524	-0.083425	0.583632	0.853921	0.305139	0.731239	-0.0534758	0.668618
Volume Gln/tCr	0.0870087	0.153306	0.46644	0.352431	0.24117	0.17272	0.560317	0.41293	0.277156	0.0657421	0.230305	0.297282	0.176256	0.416428	0.39622	0.224275	0.0795935	0.418998	0.407771	0.259824	0.0128277	0.190017	0.313597	0.886436	0.851441	0.895968	0.983145	0.926467	0.752616	0.785262	1	0.881134	0.596932	0.936112	0.973403	-0.264516	-0.13269	-0.105778	0.0276064	-0.09691	-0.201706	-0.082457	0.22061	0.456038	0.58155	0.368832	0.561034	0.000984672	0.34147
Volume Gly/tCr	0.081413	0.0552333	0.41246	0.307455	0.358196	0.107385	0.656924	0.30974	0.460749	0.0106103	0.256729	0.299622	0.262629	0.378428	0.318545	0.395052	0.0181331	0.524161	0.266954	0.505706	-0.0452927	0.26987	0.323253	0.783469	0.826278	0.854625	0.892115	0.97206	0.61028	0.921033	0.881134	1	0.503438	0.875963	0.909428	-0.225472	-0.123596	-0.219303	0.00399811	-0.187478	-0.120831	-0.191955	0.150188	0.56196	0.742709	0.363746	0.679259	-0.0440536	0.557119
Volume Ins/tCr	-0.27788	0.426967	0.307652	0.111402	-0.00887118	0.335115	0.274328	0.108299	0.00203607	0.581949	0.101244	0.106924	0.0706894	0.402786	0.125409	-0.046813	0.439222	0.266257	0.0807192	-0.0481653	0.652524	0.13916	0.115624	0.642636	0.597953	0.673621	0.625996	0.547266	0.800596	0.525081	0.596932	0.503438	1	0.680457	0.664151	-0.223939	0.0721655	0.113319	-0.158783	-0.126345	0.0192461	0.176606	-0.261812	0.0690111	0.274495	0.117313	0.331618	-0.0183999	0.0548542
Volume Sum/tNAA	-0.00247368	0.176162	0.447571	0.265696	0.194139	0.228531	0.493062	0.237127	0.208868	0.0665056	0.220284	0.22285	0.180381	0.410636	0.231049	0.162843	0.166836	0.364315	0.15198	0.172336	0.0519334	0.16775	0.13536	0.967931	0.915231	0.940235	0.978885	0.930233	0.852106	0.78394	0.936112	0.875963	0.680457	1	0.986848	-0.227797	-0.0383794	-0.0815367	-0.00526197	-0.113088	-0.0561781	-0.0388742	0.221833	0.390457	0.517179	0.262275	0.484971	-0.0713021	0.332756
Volume Sum/tCr	0.0590077	0.171873	0.453904	0.287577	0.210795	0.194892	0.556489	0.300418	0.250777	0.0822595	0.212168	0.249246	0.168464	0.409968	0.283783	0.188185	0.119334	0.415984	0.251246	0.230892	0.0496399	0.165839	0.218061	0.945989	0.898426	0.934491	0.990313	0.949709	0.810964	0.818307	0.973403	0.909428	0.664151	0.986848	1	-0.229097	-0.054124	-0.0739484	0.0313708	-0.123288	-0.0994314	-0.0439762	0.223253	0.430459	0.576054	0.286043	0.535335	-0.0646061	0.369148
Distance PET tCho/tNAA	0.249132	-0.115451	-0.845214	-0.78694	-0.615978	-0.672427	-0.494553	-0.719663	-0.505149	-0.372576	-0.700333	-0.723989	-0.607246	-0.825879	-0.645691	-0.430607	-0.558964	-0.468724	-0.473636	-0.244989	-0.218797	-0.44702	-0.465114	-0.151436	-0.425461	-0.468317	-0.303665	-0.312155	-0.441446	-0.356256	-0.264516	-0.225472	-0.223939	-0.227797	-0.229097	1	0.73678	0.580953	0.820797	0.135476	0.667496	0.581881	0.241918	-0.377069	-0.516195	-0.528297	-0.513639	-0.384262	-0.226927
Distance PET Gln/tNAA	0.244197	-0.0627493	-0.60701	-0.780931	-0.658176	-0.433818	-0.308822	-0.752685	-0.600747	-0.19737	-0.749811	-0.769955	-0.701833	-0.430339	-0.444443	-0.375716	-0.150849	-0.247373	-0.390241	-0.27437	0.0435871	-0.233786	-0.297264	-0.0016632	-0.341215	-0.207392	-0.127532	-0.166754	-0.10598	-0.16662	-0.13269	-0.123596	0.0721655	-0.0383794	-0.054124	0.73678	1	0.766252	0.695767	-0.0263138	0.885177	0.797242	0.191123	-0.450812	-0.344006	-0.523479	-0.412124	-0.333869	-0.153507
Distance PET Gly/tNAA	0.267091	0.220431	-0.537407	-0.701658	-0.865684	-0.438352	-0.306958	-0.603607	-0.789248	-0.0712006	-0.76755	-0.747867	-0.790105	-0.471025	-0.400618	-0.722602	-0.261072	-0.276141	-0.196937	-0.551072	0.0979176	-0.487658	-0.312163	0.00646693	-0.33872	-0.230834	-0.134931	-0.275013	-0.122568	-0.224039	-0.105778	-0.219303	0.113319	-0.0815367	-0.0739484	0.580953	0.766252	1	0.660722	0.0108352	0.577297	0.969925	0.110075	-0.502444	-0.359707	-0.532795	-0.412738	-0.301377	-0.29396
Distance PET Ins/tNAA	0.505857	-0.166076	-0.64363	-0.610024	-0.577444	-0.774047	-0.15181	-0.445825	-0.386469	-0.410577	-0.664506	-0.592303	-0.635676	-0.60448	-0.286998	-0.348274	-0.684188	-0.179982	-0.0496601	-0.0680357	-0.277188	-0.311136	-0.106377	0.0462768	-0.272547	-0.264684	-0.0373467	-0.095972	-0.351491	-0.149731	0.0276064	0.00399811	-0.158783	-0.00526197	0.0313708	0.820797	0.695767	0.660722	1	0.00905298	0.451264	0.624407	0.365906	-0.17801	-0.322097	-0.459967	-0.36237	-0.399214	-0.113851
Distance PET tCho/tCr	-0.183905	-0.266146	0.00969	0.0454241	0.0889321	0.125452	-0.505934	0.0086555	-0.0979167	-0.0553116	0.0331002	-0.00621463	-0.0357405	-0.184435	-0.16105	-0.0190058	0.00763792	-0.632566	-0.196434	-0.24242	-0.162726	-0.240118	-0.354999	-0.030982	-0.123759	-0.189121	-0.103418	-0.121077	-0.0913123	-0.359194	-0.09691	-0.187478	-0.126345	-0.113088	-0.123288	0.135476	-0.0263138	0.0108352	0.00905298	1	-0.0371397	-0.0590724	0.532435	-0.0937422	-0.303166	0.331968	-0.0411426	0.513321	-0.283495
Distance PET Gln/tCr	0.0665866	-0.021285	-0.539671	-0.696936	-0.479931	-0.253453	-0.336589	-0.806346	-0.502321	-0.218701	-0.562447	-0.675128	-0.467453	-0.436641	-0.565514	-0.255632	-0.017958	-0.299965	-0.645263	-0.251355	-0.00803256	-0.200432	-0.465849	-0.029302	-0.258137	-0.186608	-0.16105	-0.137911	-0.0613089	-0.144723	-0.201706	-0.120831	0.0192461	-0.0561781	-0.0994314	0.667496	0.885177	0.577297	0.451264	-0.0371397	1	0.649816	0.209505	-0.413346	-0.303178	-0.464279	-0.387356	-0.311113	-0.0867205
Distance PET Gly/tCr	0.200235	0.198554	-0.550024	-0.698762	-0.82076	-0.396694	-0.318655	-0.634153	-0.763162	-0.0729681	-0.735014	-0.74255	-0.722518	-0.459143	-0.381479	-0.635083	-0.182285	-0.276014	-0.227403	-0.493215	0.123258	-0.374558	-0.28049	0.0184893	-0.290382	-0.184759	-0.100752	-0.23042	-0.0417357	-0.185524	-0.082457	-0.191955	0.176606	-0.0388742	-0.0439762	0.581881	0.797242	0.969925	0.624407	-0.0590724	0.649816	1	0.0478878	-0.452084	-0.363766	-0.542359	-0.430166	-0.341151	-0.23392
Distance PET Ins/tCr	0.322519	-0.440661	0.0280659	6.96655e-05	0.0719497	-0.0863053	-0.0498867	-0.0493446	-0.0107498	-0.439421	-0.0120683	-0.0340575	-0.064395	-0.199041	-0.108926	0.056152	-0.258273	-0.267868	-0.131176	-0.0201506	-0.524767	-0.175285	-0.196216	0.285718	0.120682	0.0370473	0.22298	0.203457	-0.0209148	-0.083425	0.22061	0.150188	-0.261812	0.221833	0.223253	0.241918	0.191123	0.110075	0.365906	0.532435	0.209505	0.0478878	1	0.0861689	-0.150438	0.0458115	-0.168099	0.0177247	0.0234173
Median PET TBR	0.236636	-0.159962	0.463696	0.613417	0.673969	0.2312	0.532021	0.604785	0.73252	0.00510802	0.597024	0.639866	0.597632	0.272019	0.37038	0.54887	0.0196111	0.34396	0.3328	0.593931	-0.189174	0.32745	0.390379	0.309203	0.55893	0.458357	0.449991	0.535339	0.247684	0.583632	0.456038	0.56196	0.0690111	0.390457	0.430459	-0.377069	-0.450812	-0.502444	-0.17801	-0.0937422	-0.413346	-0.452084	0.0861689	1	0.578814	0.288824	0.583806	-0.0512734	0.775129
Median tCho/tNAA	0.126801	0.0655782	0.573583	0.435035	0.421308	0.293659	0.70857	0.434159	0.463437	0.182353	0.340587	0.412327	0.335665	0.602721	0.464901	0.414365	0.234483	0.662056	0.382987	0.437331	0.0875781	0.33608	0.448162	0.405545	0.580933	0.676641	0.588598	0.704461	0.401411	0.853921	0.58155	0.742709	0.274495	0.517179	0.576054	-0.516195	-0.344006	-0.359707	-0.322097	-0.303166	-0.303178	-0.363766	-0.150438	0.578814	1	0.514404	0.813665	0.251598	0.648455
Median Gln/tNAA	-0.278753	-0.147209	0.531755	0.562587	0.557136	0.348289	0.140622	0.526307	0.382026	0.0693524	0.450088	0.458675	0.426791	0.546577	0.59927	0.552593	0.281456	0.115133	0.442548	0.282832	-0.0255296	0.41586	0.354684	0.162768	0.338404	0.367411	0.363845	0.432968	0.26812	0.305139	0.368832	0.363746	0.117313	0.262275	0.286043	-0.528297	-0.523479	-0.532795	-0.459967	0.331968	-0.464279	-0.542359	0.0458115	0.288824	0.514404	1	0.627144	0.761607	0.0650871
Median Gly/tNAA	-0.0221218	0.0523243	0.547974	0.509385	0.547193	0.291154	0.510041	0.522051	0.564266	0.173669	0.42089	0.484214	0.363712	0.447095	0.344784	0.416273	0.135447	0.395628	0.320265	0.422522	0.0334948	0.14362	0.268245	0.420399	0.576589	0.642657	0.558654	0.655461	0.427242	0.731239	0.561034	0.679259	0.331618	0.484971	0.535335	-0.513639	-0.412124	-0.412738	-0.36237	-0.0411426	-0.387356	-0.430166	-0.168099	0.583806	0.813665	0.627144	1	0.366519	0.587113
Median Ins/tNAA	-0.380819	-0.184012	0.43292	0.368521	0.285656	0.408373	-0.0998641	0.315674	0.0518097	0.22853	0.277153	0.268261	0.224502	0.418746	0.348114	0.222233	0.364393	-0.131793	0.213091	-0.0975889	0.150602	0.178256	0.107482	-0.106656	-0.0339344	0.028228	0.00157891	0.0274334	0.0244558	-0.0534758	0.000984672	-0.0440536	-0.0183999	-0.0713021	-0.0646061	-0.384262	-0.333869	-0.301377	-0.399214	0.513321	-0.311113	-0.341151	0.0177247	-0.0512734	0.251598	0.761607	0.366519	1	-0.109332
Median tCho/tCr	0.378426	-0.19134	0.24136	0.242564	0.429804	0.130143	0.49224	0.223792	0.514695	-0.0633787	0.278627	0.308139	0.299761	0.152142	0.0846019	0.399702	0.0206845	0.409835	0.0536884	0.504099	-0.141778	0.146309	0.223914	0.258791	0.406079	0.436743	0.358659	0.495013	0.188849	0.668618	0.34147	0.557119	0.0548542	0.332756	0.369148	-0.226927	-0.153507	-0.29396	-0.113851	-0.283495	-0.0867205	-0.23392	0.0234173	0.775129	0.648455	0.0650871	0.587113	-0.109332	1
Median Gln/tCr	0.0919002	-0.269061	-0.00854541	0.205983	0.370658	-0.272806	0.152078	0.183338	0.4148	-0.359637	0.214128	0.188185	0.257857	0.0459703	0.284545	0.473857	-0.314904	0.194346	0.191095	0.494435	-0.311824	0.313248	0.198701	0.216928	0.301546	0.254224	0.339424	0.431253	0.0596592	0.356256	0.335378	0.456493	0.0292152	0.311487	0.305738	-0.050792	-0.288837	-0.430867	0.00513316	-0.0792388	-0.207721	-0.390083	0.0978317	0.336925	0.238556	0.510952	0.35383	0.10618	0.254175
Median Gly/tCr	0.284796	-0.0443972	0.199756	0.279684	0.404895	-0.00195179	0.389542	0.312968	0.521211	-0.0722925	0.28307	0.331302	0.227034	0.0514954	0.0180002	0.249944	-0.180027	0.297703	0.0927949	0.411878	-0.152298	-0.0679901	0.0734803	0.396688	0.48266	0.497398	0.427149	0.494989	0.309223	0.620943	0.421668	0.545521	0.240317	0.410831	0.434327	-0.227041	-0.229591	-0.275496	-0.0840231	-0.231191	-0.245394	-0.245034	-0.111412	0.674373	0.4586	0.120051	0.694873	-0.118621	0.802151
Median Ins/tCr	0.0736779	-0.218504	0.0561641	0.0812899	0.118176	-0.0438942	-0.0299952	0.0750328	0.100163	-0.147076	0.111058	0.0985458	0.00430724	-0.123555	-0.220019	-0.080559	-0.239365	-0.120279	-0.169416	-0.078531	-0.207557	-0.327181	-0.317628	0.155766	0.055212	0.0411881	0.0559001	0.0475784	-0.0204307	0.0160263	0.0455311	0.0451791	-0.0361092	0.0733378	0.0487167	0.0199035	-0.107635	-0.167872	0.0184954	0.234596	-0.140448	-0.206905	0.183855	0.056201	-0.0988991	0.0913468	0.172784	0.315336	0.221933
	*Grade = Low or High Grade
[truncated: 3 more columns]

## Sheet: S10 Cor_PSEG1.1.5
	Grade	IDH mut	DSC PET tCho/tNAA	DSC PET Gln/tNAA	DSC PET Gly/tNAA	DSC PET Ins/tNAA	DSC PET tCho/tCr	DSC PET Gln/tCr	DSC PET Gly/tCr	DSC PET Ins/tCr	DSC PET Sum/tNAA	DSC PET Sum/tCr	T-mask PET	DSC T-mask tCho/tNAA	DSC T-mask Gln/tNAA	DSC T-mask Gly/tNAA	DSC T-mask Ins/tNAA	DSC T-mask tCho/tCr	DSC T-mask Gln/tCr	DSC T-mask Gly/tCr	DSC T-mask Ins/tCr	DSC T-mask Sum/tNAA	DSC T-mask Sum/tCr	Volume T-mask	Volume PET	Volume tCho/tNAA	Volume Gln/tNAA	Volume Gly/tNAA	Volume Ins/tNAA	Volume tCho/tCr	Volume Gln/tCr	Volume Gly/tCr	Volume Ins/tCr	Volume Sum/tNAA	Volume Sum/tCr	Distance PET tCho/tNAA	Distance PET Gln/tNAA	Distance PET Gly/tNAA	Distance PET Ins/tNAA	Distance PET tCho/tCr	Distance PET Gln/tCr	Distance PET Gly/tCr	Distance PET Ins/tCr	Median PET TBR	Median tCho/tNAA	Median Gln/tNAA	Median Gly/tNAA	Median Ins/tNAA	Median tCho/tCr
Grade	1	-0.259281	-0.247965	0.201989	0.00226058	-0.354118	0.105582	0.22939	0.138374	-0.238259	0.0808409	0.155948	-0.400046	-0.130254	-0.272658	-0.209006	-0.547541	0.288082	-0.0178226	0.0188862	-0.390851	-0.24495	-0.0816586	0.0407098	0.126314	-0.0185767	0.253246	0.127885	-0.0716496	0.161603	0.254022	0.163936	-0.0846324	0.169447	0.184677	-0.117301	-0.00117152	-0.0794419	0.367006	-0.301447	-0.0794559	-0.270794	0.086382	0.191995	0.236719	-0.332886	-0.0356843	-0.0758509	0.377648
IDH mut	-0.259281	1	0.224351	0.176528	-0.315877	0.309912	0.124431	0.200932	-0.224887	0.330446	0.207824	0.171434	0.0567933	0.12079	-0.0292401	-0.101474	0.319649	0.207053	-0.00910027	-0.117826	0.440452	0.160599	0.116176	0.24293	0.0840476	0.187342	0.103973	-0.141236	0.264989	0.0528832	0.139777	-0.0977538	0.31941	0.0285569	0.0595487	-0.217145	-0.38652	0.138276	-0.385627	-0.0764723	-0.313516	0.181718	-0.29144	0.204808	-0.0368143	-0.0749168	0.27261	-0.289744	-0.171227
DSC PET tCho/tNAA	-0.247965	0.224351	1	0.581999	0.600975	0.851126	0.732224	0.416551	0.401008	0.515599	0.721518	0.573401	0.668233	0.465507	0.51136	0.436083	0.61585	0.224399	0.521573	0.341664	0.391628	0.532714	0.556662	0.567963	0.503783	0.802912	0.500234	0.480333	0.668179	0.590503	0.410414	0.348523	0.388471	0.452758	0.417873	-0.494902	-0.422405	-0.571345	-0.505316	-0.237122	-0.450456	-0.369574	0.106434	0.543257	0.396052	0.290593	0.564424	0.0901525	0.312618
DSC PET Gln/tNAA	0.201989	0.176528	0.581999	1	0.450527	0.375834	0.53249	0.942215	0.4343	0.281431	0.924198	0.895857	0.247789	0.561835	0.175659	0.263535	0.236911	0.58608	0.444372	0.306413	0.309337	0.18499	0.330359	0.2455	0.157967	0.386956	0.464271	0.129531	0.279242	0.283136	0.482953	0.0509854	0.0882727	0.215084	0.243668	-0.735181	-0.55673	-0.786002	-0.0460646	-0.400224	-0.606874	-0.66981	-0.0145571	0.536579	0.306471	-0.103553	0.242538	0.040766	0.141645
DSC PET Gly/tNAA	0.00226058	-0.315877	0.600975	0.450527	1	0.332317	0.629055	0.347724	0.837531	0.107663	0.555371	0.48565	0.671215	0.502074	0.545167	0.723444	0.219767	0.386819	0.580713	0.711841	-0.085919	0.436747	0.50137	0.294406	0.284613	0.499113	0.275362	0.527721	0.243118	0.514328	0.208745	0.425909	0.00436966	0.253249	0.232723	-0.211067	-0.225757	-0.689588	-0.015685	-0.0151168	-0.30518	-0.59278	0.384684	0.44279	0.471557	0.346376	0.374907	0.164906	0.449542
DSC PET Ins/tNAA	-0.354118	0.309912	0.851126	0.375834	0.332317	1	0.451588	0.240583	0.0725741	0.717752	0.514138	0.361878	0.562783	0.372771	0.490338	0.383297	0.745656	-0.0387689	0.422523	0.175153	0.505868	0.525515	0.496133	0.472742	0.352826	0.661868	0.379746	0.262823	0.75431	0.37198	0.311844	0.112324	0.572464	0.34663	0.310534	-0.41755	-0.304545	-0.410203	-0.771297	-0.0876481	-0.238926	-0.0707071	0.00661743	0.435325	0.146405	0.30561	0.432466	-0.121615	0.149824
DSC PET tCho/tCr	0.105582	0.124431	0.732224	0.53249	0.629055	0.451588	1	0.451043	0.701995	0.374105	0.674361	0.639108	0.41133	0.294816	0.28411	0.408219	0.196875	0.576581	0.430681	0.563251	0.217862	0.338581	0.414515	0.482457	0.620137	0.763435	0.572847	0.64615	0.50559	0.881834	0.498922	0.634756	0.359794	0.534301	0.548986	-0.352415	-0.329318	-0.475568	-0.146665	-0.51175	-0.413757	-0.596194	-0.0630875	0.608692	0.663813	0.0705431	0.655852	-0.0738609	0.607456
DSC PET Gln/tCr	0.22939	0.200932	0.416551	0.942215	0.347724	0.240583	0.451043	1	0.452369	0.337498	0.842539	0.92985	0.156173	0.410705	0.0905114	0.205509	0.0746042	0.531364	0.415704	0.28866	0.24638	0.0862566	0.232025	0.152269	0.0645535	0.211233	0.383065	0.0235744	0.140899	0.150913	0.482219	0.0123022	0.087966	0.118169	0.209944	-0.622327	-0.521707	-0.668361	0.0802995	-0.36104	-0.627575	-0.711351	-0.0202055	0.538297	0.243062	-0.155097	0.21087	0.0198182	0.0841252
DSC PET Gly/tCr	0.138374	-0.224887	0.401008	0.4343	0.837531	0.0725741	0.701995	0.452369	1	0.189622	0.561991	0.625491	0.450685	0.275662	0.286179	0.542985	-0.0417861	0.501992	0.42373	0.690659	-0.0947663	0.26779	0.310579	0.25118	0.290713	0.378378	0.27098	0.486639	0.0846181	0.522073	0.258856	0.538053	0.0557725	0.248869	0.297397	-0.100313	-0.259407	-0.570887	0.164757	-0.210285	-0.42176	-0.751063	0.180044	0.479708	0.492863	0.141485	0.410031	0.0364354	0.496219
DSC PET Ins/tCr	-0.238259	0.330446	0.515599	0.281431	0.107663	0.717752	0.374105	0.337498	0.189622	1	0.433242	0.487973	0.288248	0.0953939	0.27256	0.207535	0.433583	-0.0477762	0.32633	0.150567	0.574521	0.335104	0.293638	0.305833	0.22115	0.374693	0.265249	0.104134	0.522084	0.218107	0.310377	0.130551	0.742919	0.248408	0.324841	-0.261395	-0.283005	-0.212165	-0.595115	-0.153419	-0.289333	-0.099981	-0.231007	0.439209	0.0454653	0.186033	0.413375	-0.276936	0.0567147
DSC PET Sum/tNAA	0.0808409	0.207824	0.721518	0.924198	0.555371	0.514138	0.674361	0.842539	0.561991	0.433242	1	0.929523	0.397549	0.519323	0.24515	0.344	0.339983	0.548389	0.441862	0.368861	0.368627	0.30717	0.377556	0.374125	0.330012	0.553767	0.50595	0.29266	0.40808	0.421328	0.481242	0.215122	0.223693	0.325228	0.342837	-0.63914	-0.648238	-0.780238	-0.1875	-0.371355	-0.691151	-0.660278	0.044463	0.626477	0.32299	-0.0548823	0.312155	-0.0399122	0.191037
DSC PET Sum/tCr	0.155948	0.171434	0.573401	0.895857	0.48565	0.361878	0.639108	0.92985	0.625491	0.487973	0.929523	1	0.262727	0.337435	0.113937	0.243606	0.134161	0.495526	0.398681	0.334144	0.286443	0.141934	0.237544	0.253944	0.246417	0.39452	0.444061	0.215046	0.263287	0.328549	0.496428	0.207555	0.2179	0.249892	0.33723	-0.574	-0.555384	-0.6826	-0.0455255	-0.386817	-0.689022	-0.761684	-0.0043344	0.603853	0.306065	-0.121918	0.294844	-0.0524991	0.180307
T-mask PET	-0.400046	0.0567933	0.668233	0.247789	0.671215	0.562783	0.41133	0.156173	0.450685	0.288248	0.397549	0.262727	1	0.511654	0.805339	0.749799	0.533683	0.132704	0.671456	0.619191	0.132405	0.805829	0.74334	0.473246	0.206259	0.453222	0.10898	0.284337	0.330387	0.286275	0.0731994	0.196548	0.131419	0.111834	0.0778625	-0.100111	-0.416196	-0.402321	-0.213108	0.104288	-0.424272	-0.24178	0.345503	0.490138	0.274434	0.561404	0.445508	0.0887833	0.244123
DSC T-mask tCho/tNAA	-0.130254	0.12079	0.465507	0.561835	0.502074	0.372771	0.294816	0.410705	0.275662	0.0953939	0.519323	0.337435	0.511654	1	0.715924	0.731579	0.640306	0.670773	0.724373	0.61116	0.350855	0.667201	0.74526	0.383545	0.131061	0.392525	0.337305	0.250511	0.296742	0.309248	0.297466	0.142544	0.0843632	0.221087	0.158464	-0.39417	-0.326674	-0.614475	-0.176888	-0.0907164	-0.217538	-0.241185	0.11286	0.473571	0.377898	0.469451	0.361097	0.202842	0.0765719
DSC T-mask Gln/tNAA	-0.272658	-0.0292401	0.51136	0.175659	0.545167	0.490338	0.28411	0.0905114	0.286179	0.27256	0.24515	0.113937	0.805339	0.715924	1	0.858459	0.543487	0.27072	0.903502	0.725807	0.147806	0.907685	0.917959	0.562407	0.28977	0.450933	0.280078	0.412285	0.385039	0.326307	0.267657	0.329511	0.255676	0.286203	0.24956	-0.0612693	-0.26723	-0.311539	-0.148923	0.173024	-0.22363	-0.0847896	0.415738	0.477913	0.356166	0.72325	0.492816	0.215069	0.172568
DSC T-mask Gly/tNAA	-0.209006	-0.101474	0.436083	0.263535	0.723444	0.383297	0.408219	0.205509	0.542985	0.207535	0.344	0.243606	0.749799	0.731579	0.858459	1	0.441867	0.453761	0.807849	0.90938	0.0722647	0.770568	0.788828	0.422011	0.226957	0.417616	0.263358	0.422317	0.325626	0.41343	0.254278	0.35605	0.191922	0.233526	0.214248	-0.077135	-0.26596	-0.503264	-0.097549	0.112218	-0.219376	-0.2947	0.302793	0.520001	0.451513	0.611243	0.510438	0.111803	0.321652
DSC T-mask Ins/tNAA	-0.547541	0.319649	0.61585	0.236911	0.219767	0.745656	0.196875	0.0746042	-0.0417861	0.433583	0.339983	0.134161	0.533683	0.640306	0.543487	0.441867	1	0.128566	0.365463	0.15306	0.65793	0.591795	0.515792	0.298065	0.0772452	0.399855	0.0979909	0.0639418	0.419961	0.181243	0.0183204	-0.0623846	0.245014	0.089343	0.00969701	-0.294664	-0.21794	-0.3594	-0.746527	-0.118047	-0.0930951	0.02823	-0.11383	0.335518	0.107088	0.469637	0.298849	0.0466098	0.0109382
DSC T-mask tCho/tCr	0.288082	0.207053	0.224399	0.58608	0.386819	-0.0387689	0.576581	0.531364	0.501992	-0.0477762	0.548389	0.495526	0.132704	0.670773	0.27072	0.453761	0.128566	1	0.477171	0.629053	0.214968	0.339699	0.471764	0.336522	0.30318	0.382328	0.472745	0.382825	0.15857	0.566969	0.449227	0.404533	0.0615827	0.339451	0.337909	-0.308755	-0.287341	-0.45643	0.17739	-0.420778	-0.279684	-0.483484	-0.0917596	0.485639	0.545639	0.0111798	0.394098	-0.0197272	0.290104
DSC T-mask Gln/tCr	-0.0178226	-0.00910027	0.521573	0.444372	0.580713	0.422523	0.430681	0.415704	0.42373	0.32633	0.441862	0.398681	0.671456	0.724373	0.903502	0.807849	0.365463	0.477171	1	0.790342	0.146919	0.809915	0.918099	0.568741	0.317443	0.470233	0.433562	0.436527	0.368996	0.393857	0.467514	0.377641	0.270143	0.349447	0.363306	-0.267219	-0.335595	-0.433844	-0.019723	-0.0143473	-0.372037	-0.332488	0.365658	0.566291	0.43148	0.5324	0.54299	0.178232	0.24711
DSC T-mask Gly/tCr	0.0188862	-0.117826	0.341664	0.306413	0.711841	0.175153	0.563251	0.28866	0.690659	0.150567	0.368861	0.334144	0.619191	0.61116	0.725807	0.90938	0.15306	0.629053	0.790342	1	-0.0170719	0.668129	0.737005	0.432766	0.315862	0.426892	0.35456	0.516077	0.265667	0.552136	0.35679	0.51841	0.208629	0.321618	0.331815	-0.0924327	-0.291899	-0.45663	0.134532	-0.0463044	-0.301735	-0.418044	0.205873	0.522419	0.558091	0.431053	0.554262	0.0298822	0.438703
DSC T-mask Ins/tCr	-0.390851	0.440452	0.391628	0.309337	-0.085919	0.505868	0.217862	0.24638	-0.0947663	0.574521	0.368627	0.286443	0.132405	0.350855	0.147806	0.0722647	0.65793	0.214968	0.146919	-0.0170719	1	0.291099	0.272605	0.110127	0.00838188	0.224395	0.104697	-0.0791263	0.261706	0.142699	0.0832404	-0.0998931	0.345487	0.0574272	0.0457589	-0.296813	-0.184744	-0.289428	-0.518406	-0.262149	-0.0964505	0.0193321	-0.446457	0.148439	0.0398255	0.149006	0.256959	-0.00587306	-0.0884679
DSC T-mask Sum/tNAA	-0.24495	0.160599	0.532714	0.18499	0.436747	0.525515	0.338581	0.0862566	0.26779	0.335104	0.30717	0.141934	0.805829	0.667201	0.907685	0.770568	0.591795	0.339699	0.809915	0.668129	0.291099	1	0.954852	0.702645	0.363637	0.52862	0.344732	0.399018	0.468904	0.362364	0.301272	0.339916	0.332049	0.34405	0.290094	-0.0553023	-0.319138	-0.270095	-0.251511	0.0681085	-0.292944	-0.0684257	0.305269	0.470749	0.261446	0.540743	0.505251	0.0113845	0.220928
DSC T-mask Sum/tCr	-0.0816586	0.116176	0.556662	0.330359	0.50137	0.496133	0.414515	0.232025	0.310579	0.293638	0.377556	0.237544	0.74334	0.74526	0.917959	0.788828	0.515792	0.471764	0.918099	0.737005	0.272605	0.954852	1	0.688528	0.368799	0.554548	0.429133	0.439443	0.463343	0.435152	0.39951	0.365559	0.302107	0.381062	0.338627	-0.196815	-0.317785	-0.366474	-0.168104	-0.0172004	-0.308546	-0.172156	0.303282	0.512655	0.378063	0.526398	0.565787	0.0850625	0.287435
Volume T-mask	0.0407098	0.24293	0.567963	0.2455	0.294406	0.472742	0.482457	0.152269	0.25118	0.305833	0.374125	0.253944	0.473246	0.383545	0.562407	0.422011	0.298065	0.336522	0.568741	0.432766	0.110127	0.702645	0.688528	1	0.833512	0.83131	0.810574	0.737298	0.781936	0.609571	0.755847	0.702887	0.599795	0.818365	0.784837	-0.0992195	-0.219438	-0.0981725	-0.188553	-0.0222665	-0.287524	-0.0462061	0.277598	0.493301	0.364386	0.257034	0.545725	0.0286859	0.276636
Volume PET	0.126314	0.0840476	0.503783	0.157967	0.284613	0.352826	0.620137	0.0645535	0.290713	0.22115	0.330012	0.246417	0.206259	0.131061	0.28977	0.226957	0.0772452	0.30318	0.317443	0.315862	0.00838188	0.363637	0.368799	0.833512	1	0.865337	0.879298	0.919921	0.776011	0.782165	0.798154	0.884344	0.618676	0.947209	0.927781	0.0110493	-0.0508889	-0.00892124	-0.061373	-0.0397212	-0.130493	-0.0799064	0.253259	0.398896	0.452856	0.0841283	0.419436	0.0162129	0.273743
Volume tCho/tNAA	-0.0185767	0.187342	0.802912	0.386956	0.499113	0.661868	0.763435	0.211233	0.378378	0.374693	0.553767	0.39452	0.453222	0.392525	0.450933	0.417616	0.399855	0.382328	0.470233	0.426892	0.224395	0.52862	0.554548	0.83131	0.865337	1	0.814798	0.825838	0.879224	0.855165	0.685471	0.724327	0.603471	0.831058	0.778168	-0.325353	-0.205796	-0.325993	-0.379569	-0.199748	-0.24273	-0.208622	0.101677	0.47873	0.540677	0.225674	0.606133	-0.0527256	0.420081
Volume Gln/tNAA	0.253246	0.103973	0.500234	0.464271	0.275362	0.379746	0.572847	0.383065	0.27098	0.265249	0.50595	0.444061	0.10898	0.337305	0.280078	0.263358	0.0979909	0.472745	0.433562	0.35456	0.104697	0.344732	0.429133	0.810574	0.879298	0.814798	1	0.796765	0.807201	0.687717	0.963344	0.741963	0.644625	0.947342	0.94323	-0.24918	-0.08118	-0.245263	-0.0498389	-0.125193	-0.15818	-0.198244	0.15521	0.425688	0.397891	-0.0310038	0.373476	0.0187083	0.208282
Volume Gly/tNAA	0.127885	-0.141236	0.480333	0.129531	0.527721	0.262823	0.64615	0.0235744	0.486639	0.104134	0.29266	0.215046	0.284337	0.250511	0.412285	0.422317	0.0639418	0.382825	0.436527	0.516077	-0.0791263	0.399018	0.439443	0.737298	0.919921	0.825838	0.796765	1	0.655264	0.8255	0.701294	0.954249	0.48454	0.894764	0.865919	0.0471073	0.0419963	-0.154147	0.0234179	0.0252961	-0.0589708	-0.1998	0.3366	0.340374	0.559147	0.228045	0.426764	0.123579	0.369055
Volume Ins/tNAA	-0.0716496	0.264989	0.668179	0.279242	0.243118	0.75431	0.50559	0.140899	0.0846181	0.522084	0.40808	0.263287	0.330387	0.296742	0.385039	0.325626	0.419961	0.15857	0.368996	0.265667	0.261706	0.468904	0.463343	0.781936	0.776011	0.879224	0.807201	0.655264	1	0.634943	0.721405	0.542669	0.824256	0.818984	0.778271	-0.281925	-0.0980828	-0.192427	-0.512811	-0.0201355	-0.0735602	0.0630566	0.0126603	0.380042	0.281793	0.1556	0.433742	-0.20595	0.195863
Volume tCho/tCr	0.161603	0.0528832	0.590503	0.283136	0.514328	0.37198	0.881834	0.150913	0.522073	0.218107	0.421328	0.328549	0.286275	0.309248	0.326307	0.41343	0.181243	0.566969	0.393857	0.552136	0.142699	0.362364	0.435152	0.609571	0.782165	0.855165	0.687717	0.8255	0.634943	1	0.567152	0.803016	0.460795	0.72403	0.693586	-0.200296	-0.0933456	-0.289968	-0.143986	-0.409214	-0.124485	-0.331938	-0.0589274	0.489533	0.773	0.214554	0.679015	-0.0282441	0.644879
Volume Gln/tCr	0.254022	0.139777	0.410414	0.482953	0.208745	0.311844	0.498922	0.482219	0.258856	0.310377	0.481242	0.496428	0.0731994	0.297466	0.267657	0.254278	0.0183204	0.449227	0.467514	0.35679	0.0832404	0.301272	0.39951	0.755847	0.798154	0.685471	0.963344	0.701294	0.721405	0.567152	1	0.682532	0.648492	0.877322	0.92053	-0.214644	-0.0944233	-0.19827	0.0489536	-0.0795638	-0.199329	-0.21722	0.167487	0.464921	0.35075	-0.0372378	0.354958	0.0676876	0.130796
Volume Gly/tCr	0.163936	-0.0977538	0.348523	0.0509854	0.425909	0.112324	0.634756	0.0123022	0.538053	0.130551	0.215122	0.207555	0.196548	0.142544	0.329511	0.35605	-0.0623846	0.404533	0.377641	0.51841	-0.0998931	0.339916	0.365559	0.702887	0.884344	0.724327	0.741963	0.954249	0.542669	0.803016	0.682532	1	0.505276	0.856475	0.862469	0.159049	0.0512012	-0.055149	0.130104	-0.0324818	-0.0788332	-0.222912	0.235636	0.349394	0.590082	0.217503	0.479754	0.115531	0.393883
Volume Ins/tCr	-0.0846324	0.31941	0.388471	0.0882727	0.00436966	0.572464	0.359794	0.087966	0.0557725	0.742919	0.223693	0.2179	0.131419	0.0843632	0.255676	0.191922	0.245014	0.0615827	0.270143	0.208629	0.345487	0.332049	0.302107	0.599795	0.618676	0.603471	0.644625	0.48454	0.824256	0.460795	0.648492	0.505276	1	0.705034	0.74156	-0.0785384	-0.0218482	0.022489	-0.430332	0.0279992	-0.000886308	0.198798	-0.193029	0.334099	0.152865	0.14282	0.390476	-0.277587	0.0394848
Volume Sum/tNAA	0.169447	0.0285569	0.452758	0.215084	0.253249	0.34663	0.534301	0.118169	0.248869	0.248408	0.325228	0.249892	0.111834	0.221087	0.286203	0.233526	0.089343	0.339451	0.349447	0.321618	0.0574272	0.34405	0.381062	0.818365	0.947209	0.831058	0.947342	0.894764	0.818984	0.72403	0.877322	0.856475	0.705034	1	0.978662	-0.0637493	0.0495167	-0.0876508	-0.0823882	-0.0215134	-0.0237668	-0.0453339	0.162097	0.320756	0.385837	0.0543739	0.350585	0.0183147	0.200155
Volume Sum/tCr	0.184677	0.0595487	0.417873	0.243668	0.232723	0.310534	0.548986	0.209944	0.297397	0.324841	0.342837	0.33723	0.0778625	0.158464	0.24956	0.214248	0.00969701	0.337909	0.363306	0.331815	0.0457589	0.290094	0.338627	0.784837	0.927781	0.778168	0.94323	0.865919	0.778271	0.693586	0.92053	0.862469	0.74156	0.978662	1	-0.04943	0.040289	-0.0609885	-0.0230785	-0.0256063	-0.0707234	-0.106699	0.146902	0.365537	0.389166	0.0325765	0.371205	0.0104297	0.178715
Distance PET tCho/tNAA	-0.117301	-0.217145	-0.494902	-0.735181	-0.211067	-0.41755	-0.352415	-0.622327	-0.100313	-0.261395	-0.63914	-0.574	-0.100111	-0.39417	-0.0612693	-0.077135	-0.294664	-0.308755	-0.267219	-0.0924327	-0.296813	-0.0553023	-0.196815	-0.0992195	0.0110493	-0.325353	-0.24918	0.0471073	-0.281925	-0.200296	-0.214644	0.159049	-0.0785384	-0.0637493	-0.04943	1	0.499608	0.545012	0.381664	0.51825	0.507052	0.334946	0.359775	-0.228176	-0.175606	0.126588	-0.204807	0.158893	-0.259106
Distance PET Gln/tNAA	-0.00117152	-0.38652	-0.422405	-0.55673	-0.225757	-0.304545	-0.329318	-0.521707	-0.259407	-0.283005	-0.648238	-0.555384	-0.416196	-0.326674	-0.26723	-0.26596	-0.21794	-0.287341	-0.335595	-0.291899	-0.184744	-0.319138	-0.317785	-0.219438	-0.0508889	-0.205796	-0.08118	0.0419963	-0.0980828	-0.0933456	-0.0944233	0.0512012	-0.0218482	0.0495167	0.040289	0.499608	1	0.426476	0.11173	0.219389	0.918278	0.300128	-0.0657969	-0.572098	-0.164459	-0.0516683	-0.264525	0.0205135	-0.116872
Distance PET Gly/tNAA	-0.0794419	0.138276	-0.571345	-0.786002	-0.689588	-0.410203	-0.475568	-0.668361	-0.570887	-0.212165	-0.780238	-0.6826	-0.402321	-0.614475	-0.311539	-0.503264	-0.3594	-0.45643	-0.433844	-0.45663	-0.289428	-0.270095	-0.366474	-0.0981725	-0.00892124	-0.325993	-0.245263	-0.154147	-0.192427	-0.289968	-0.19827	-0.055149	0.022489	-0.0876508	-0.0609885	0.545012	0.426476	1	0.134186	0.25882	0.422412	0.687375	-0.0548201	-0.405714	-0.365092	-0.150355	-0.228652	-0.157021	-0.315008
Distance PET Ins/tNAA	0.367006	-0.385627	-0.505316	-0.0460646	-0.015685	-0.771297	-0.146665	0.0802995	0.164757	-0.595115	-0.1875	-0.0455255	-0.213108	-0.176888	-0.148923	-0.097549	-0.746527	0.17739	-0.019723	0.134532	-0.518406	-0.251511	-0.168104	-0.188553	-0.061373	-0.379569	-0.0498389	0.0234179	-0.512811	-0.143986	0.0489536	0.130104	-0.430332	-0.0823882	-0.0230785	0.381664	0.11173	0.134186	1	0.174843	0.00768703	-0.205998	0.340532	-0.133067	0.100533	-0.149331	-0.246243	0.304226	-0.109193
Distance PET tCho/tCr	-0.301447	-0.0764723	-0.237122	-0.400224	-0.0151168	-0.0876481	-0.51175	-0.36104	-0.210285	-0.153419	-0.371355	-0.386817	0.104288	-0.0907164	0.173024	0.112218	-0.118047	-0.420778	-0.0143473	-0.0463044	-0.262149	0.0681085	-0.0172004	-0.0222665	-0.0397212	-0.199748	-0.125193	0.0252961	-0.0201355	-0.409214	-0.0795638	-0.0324818	0.0279992	-0.0215134	-0.0256063	0.51825	0.219389	0.25882	0.174843	1	0.248516	0.444921	0.57203	-0.35017	-0.375484	0.213908	-0.345477	0.108282	-0.558676
Distance PET Gln/tCr	-0.0794559	-0.313516	-0.450456	-0.606874	-0.30518	-0.238926	-0.413757	-0.627575	-0.42176	-0.289333	-0.691151	-0.689022	-0.424272	-0.217538	-0.22363	-0.219376	-0.0930951	-0.279684	-0.372037	-0.301735	-0.0964505	-0.292944	-0.308546	-0.287524	-0.130493	-0.24273	-0.15818	-0.0589708	-0.0735602	-0.124485	-0.199329	-0.0788332	-0.000886308	-0.0237668	-0.0707234	0.507052	0.918278	0.422412	0.00768703	0.248516	1	0.503908	-0.125248	-0.542416	-0.200776	0.0160877	-0.274634	0.0237452	-0.21932
Distance PET Gly/tCr	-0.270794	0.181718	-0.369574	-0.66981	-0.59278	-0.0707071	-0.596194	-0.711351	-0.751063	-0.099981	-0.660278	-0.761684	-0.24178	-0.241185	-0.0847896	-0.2947	0.02823	-0.483484	-0.332488	-0.418044	0.0193321	-0.0684257	-0.172156	-0.0462061	-0.0799064	-0.208622	-0.198244	-0.1998	0.0630566	-0.331938	-0.21722	-0.222912	0.198798	-0.0453339	-0.106699	0.334946	0.300128	0.687375	-0.205998	0.444921	0.503908	1	-0.104883	-0.417941	-0.471577	0.0505966	-0.246051	-0.0185829	-0.448441
Distance PET Ins/tCr	0.086382	-0.29144	0.106434	-0.0145571	0.384684	0.00661743	-0.0630875	-0.0202055	0.180044	-0.231007	0.044463	-0.0043344	0.345503	0.11286	0.415738	0.302793	-0.11383	-0.0917596	0.365658	0.205873	-0.446457	0.305269	0.303282	0.277598	0.253259	0.101677	0.15521	0.3366	0.0126603	-0.0589274	0.167487	0.235636	-0.193029	0.162097	0.146902	0.359775	-0.0657969	-0.0548201	0.340532	0.57203	-0.125248	-0.104883	1	0.13474	-0.0493459	0.173681	-0.130276	0.334161	-0.147112
Median PET TBR	0.191995	0.204808	0.543257	0.536579	0.44279	0.435325	0.608692	0.538297	0.479708	0.439209	0.626477	0.603853	0.490138	0.473571	0.477913	0.520001	0.335518	0.485639	0.566291	0.522419	0.148439	0.470749	0.512655	0.493301	0.398896	0.47873	0.425688	0.340374	0.380042	0.489533	0.464921	0.349394	0.334099	0.320756	0.365537	-0.228176	-0.572098	-0.405714	-0.133067	-0.35017	-0.542416	-0.417941	0.13474	1	0.559412	0.341056	0.60465	0.136404	0.362255
Median tCho/tNAA	0.236719	-0.0368143	0.396052	0.306471	0.471557	0.146405	0.663813	0.243062	0.492863	0.0454653	0.32299	0.306065	0.274434	0.377898	0.356166	0.451513	0.107088	0.545639	0.43148	0.558091	0.0398255	0.261446	0.378063	0.364386	0.452856	0.540677	0.397891	0.559147	0.281793	0.773	0.35075	0.590082	0.152865	0.385837	0.389166	-0.175606	-0.164459	-0.365092	0.100533	-0.375484	-0.200776	-0.471577	-0.0493459	0.559412	1	0.541506	0.740529	0.239553	0.667189
Median Gln/tNAA	-0.332886	-0.0749168	0.290593	-0.103553	0.346376	0.30561	0.0705431	-0.155097	0.141485	0.186033	-0.0548823	-0.121918	0.561404	0.469451	0.72325	0.611243	0.469637	0.0111798	0.5324	0.431053	0.149006	0.540743	0.526398	0.257034	0.0841283	0.225674	-0.0310038	0.228045	0.1556	0.214554	-0.0372378	0.217503	0.14282	0.0543739	0.0325765	0.126588	-0.0516683	-0.150355	-0.149331	0.213908	0.0160877	0.0505966	0.173681	0.341056	0.541506	1	0.560079	0.417048	0.189192
Median Gly/tNAA	-0.0356843	0.27261	0.564424	0.242538	0.374907	0.432466	0.655852	0.21087	0.410031	0.413375	0.312155	0.294844	0.445508	0.361097	0.492816	0.510438	0.298849	0.394098	0.54299	0.554262	0.256959	0.505251	0.565787	0.545725	0.419436	0.606133	0.373476	0.426764	0.433742	0.679015	0.354958	0.479754	0.390476	0.350585	0.371205	-0.204807	-0.264525	-0.228652	-0.246243	-0.345477	-0.274634	-0.246051	-0.130276	0.60465	0.740529	0.560079	1	0.156527	0.59691
Median Ins/tNAA	-0.0758509	-0.289744	0.0901525	0.040766	0.164906	-0.121615	-0.0738609	0.0198182	0.0364354	-0.276936	-0.0399122	-0.0524991	0.0887833	0.202842	0.215069	0.111803	0.0466098	-0.0197272	0.178232	0.0298822	-0.00587306	0.0113845	0.0850625	0.0286859	0.0162129	-0.0527256	0.0187083	0.123579	-0.20595	-0.0282441	0.0676876	0.115531	-0.277587	0.0183147	0.0104297	0.158893	0.0205135	-0.157021	0.304226	0.108282	0.0237452	-0.0185829	0.334161	0.136404	0.239553	0.417048	0.156527	1	-0.022851
Median tCho/tCr	0.377648	-0.171227	0.312618	0.141645	0.449542	0.149824	0.607456	0.0841252	0.496219	0.0567147	0.191037	0.180307	0.244123	0.0765719	0.172568	0.321652	0.0109382	0.290104	0.24711	0.438703	-0.0884679	0.220928	0.287435	0.276636	0.273743	0.420081	0.208282	0.369055	0.195863	0.644879	0.130796	0.393883	0.0394848	0.200155	0.178715	-0.259106	-0.116872	-0.315008	-0.109193	-0.558676	-0.21932	-0.448441	-0.147112	0.362255	0.667189	0.189192	0.59691	-0.022851	1
Median Gln/tCr	-0.226122	-0.107437	0.00955182	-0.468978	0.0847752	0.123806	-0.0656127	-0.536138	0.010992	0.0622904	-0.323724	-0.444128	0.406851	0.146004	0.458097	0.396421	0.382109	-0.126357	0.191085	0.263154	0.115941	0.540783	0.40309	0.203587	-0.0381479	0.0631892	-0.251635	0.0456382	0.00284953	0.10615	-0.332833	0.0801093	0.00213704	-0.107388	-0.189112	0.265821	0.0209671	0.102492	-0.297943	-0.00208386	0.0882828	0.232256	-0.0196604	0.0615677	0.181287	0.587531	0.35814	0.056976	0.43142
Median Gly/tCr	0.110905	0.116459	0.367121	0.0767529	0.263173	0.323074	0.473682	0.065851	0.322801	0.325567	0.139141	0.145963	0.287983	0.0270995	0.196584	0.259508	0.147023	0.120494	0.262288	0.308584	0.129806	0.338378	0.358558	0.366487	0.17857	0.376312	0.156943	0.168606	0.260096	0.432638	0.126526	0.207549	0.199819	0.125445	0.12697	-0.256318	-0.125001	-0.131508	-0.369495	-0.476444	-0.209184	-0.180294	-0.218387	0.304262	0.30208	0.113647	0.685793	-0.0532114	0.77592
Median Ins/tCr	0.0171007	-0.283484	0.000513422	-0.197478	0.0827795	-0.117052	-0.119881	-0.223127	0.0420488	-0.226922	-0.189236	-0.211629	0.0767399	-0.151189	-0.0168848	-0.0799959	-0.0282941	-0.24957	-0.0679881	-0.123509	-0.0822279	0.053627	0.0257312	0.0679024	-0.0908957	-0.0909227	-0.134629	-0.0308276	-0.210775	-0.130174	-0.152087	-0.0288102	-0.304017	-0.09837	-0.144257	0.0992442	0.125524	0.0118935	-0.00700444	-0.0823222	0.0201357	0.0700929	0.151838	-0.171769	-0.206996	-0.0553398	-0.00342517	0.488743	0.292979
	*Grade = Low or High Grade
[truncated: 3 more columns]

[truncated: 5 more sheets: S11 Cor_TSEG1.6, S12 Cor_P1SEG.6, S13 Cor_TSEG2.0, S14 Cor_PSEG2.0, ST15 TSEG1.6 per classification]
